# Supplementary material for: Metabolite Shifts Induced by Marathon Race Competition Differ between Athletes Based on Level of Fitness and Performance: A Substudy of the Enzy-MagIC Study
Source: Metabolites. 2020 Mar 1;10(3):87. doi: 10.3390/metabo10030087 (PMC7143325; doi:10.3390/metabo10030087)
Supplement: Supplementary file 1 [file metabolites-10-00087-s001.zip]

Archive with 17 entries (14 files):
- Supplementary/
- Supplementary/Table S1.xlsx
- __MACOSX/
- __MACOSX/Supplementary/
- __MACOSX/Supplementary/._Table S1.xlsx
- Supplementary/.DS_Store
- __MACOSX/Supplementary/._.DS_Store
- Supplementary/Figure S3A.pdf
- __MACOSX/Supplementary/._Figure S3A.pdf
- Supplementary/Figure S3B.pdf
- __MACOSX/Supplementary/._Figure S3B.pdf
- Supplementary/Figure S1.pdf
- __MACOSX/Supplementary/._Figure S1.pdf
- Supplementary/Figure S2.pdf
- __MACOSX/Supplementary/._Figure S2.pdf
- Supplementary/Table S2.xlsx
- __MACOSX/Supplementary/._Table S2.xlsx
