# Supplementary material for: Metabolite Shifts Induced by Marathon Race Competition Differ between Athletes Based on Level of Fitness and Performance: A Substudy of the Enzy-MagIC Study
Source: Metabolites. 2020 Mar 1;10(3):87. doi: 10.3390/metabo10030087 (PMC7143325; doi:10.3390/metabo10030087)
Supplement: Supplementary file 1 [file metabolites-10-00087-s001.zip › Supplementary/Table S1.xlsx]

## Sheet: Table S1
metabolite	performance	timepoint	FC	statistic	p.value	q.value	method	alternative	sig
C0	avg	3	-0.292173	610	0.00637174	0.0153665	Wilcoxon signed rank test	two.sided	*
C0	avg	4	0.486439	95	5.37116e-06	8.92408e-05	Wilcoxon signed rank test	two.sided	***
C0	low	4	0.661431	1	1.52588e-05	0.000148735	Wilcoxon signed rank test	two.sided	***
C0	low	5	0.524073	17	0.00157928	0.00528253	Wilcoxon signed rank test	two.sided	**
C0	top	2	0.329197	32	0.0182343	0.0362805	Wilcoxon signed rank test	two.sided	*
C0	top	4	0.532405	12	0.000534058	0.0022456	Wilcoxon signed rank test	two.sided	**
C0	top	5	0.784182	0	7.62939e-06	8.92408e-05	Wilcoxon signed rank test	two.sided	***
C10	avg	3	0.838113	50	5.72327e-08	2.20918e-06	Wilcoxon signed rank test	two.sided	***
C10	avg	4	0.478468	134	0.00010101	0.000672237	Wilcoxon signed rank test	two.sided	***
C10	low	3	0.8466	2	2.28882e-05	0.000200792	Wilcoxon signed rank test	two.sided	***
C10	low	4	0.524799	25	0.00657654	0.0153665	Wilcoxon signed rank test	two.sided	*
C10	top	2	0.353305	35	0.0268478	0.0510003	Wilcoxon signed rank test	two.sided
C10	top	3	0.528255	29	0.0120316	0.0252951	Wilcoxon signed rank test	two.sided	*
C10	top	4	0.537646	31	0.0159302	0.0320932	Wilcoxon signed rank test	two.sided	*
C10	top	5	0.266551	33	0.020813	0.0407394	Wilcoxon signed rank test	two.sided	*
C10:1	avg	3	1.23556	3	9.09495e-12	9.23855e-10	Wilcoxon signed rank test	two.sided	***
C10:1	avg	4	0.669463	55	1.0367e-07	3.51022e-06	Wilcoxon signed rank test	two.sided	***
C10:1	low	3	1.20282	0	7.62939e-06	8.92408e-05	Wilcoxon signed rank test	two.sided	***
C10:1	low	4	0.663656	11	0.000419617	0.00183226	Wilcoxon signed rank test	two.sided	**
C10:1	low	5	0.454512	31	0.0159302	0.0320932	Wilcoxon signed rank test	two.sided	*
C10:1	top	2	0.659643	12	0.000534058	0.0022456	Wilcoxon signed rank test	two.sided	**
C10:1	top	3	1.10958	1	1.52588e-05	0.000148735	Wilcoxon signed rank test	two.sided	***
C10:1	top	4	0.859672	6	0.000106812	0.000675889	Wilcoxon signed rank test	two.sided	***
C10:1	top	5	0.583885	17	0.00157928	0.00528253	Wilcoxon signed rank test	two.sided	**
C10:2	avg	3	0.781999	8	6.78619e-08	2.42544e-06	Wilcoxon signed rank test with continuity correction	two.sided	***
C10:2	avg	4	0.394777	40	6.81315e-07	1.75325e-05	Wilcoxon signed rank test with continuity correction	two.sided	***
C10:2	low	2	0.29001	31	0.0186729	0.0370768	Wilcoxon signed rank test with continuity correction	two.sided	*
C10:2	low	3	0.789672	0	7.62939e-06	8.92408e-05	Wilcoxon signed rank test	two.sided	***
C10:2	low	4	0.515456	0	7.62939e-06	8.92408e-05	Wilcoxon signed rank test	two.sided	***
C10:2	low	5	0.289158	25	0.00657654	0.0153665	Wilcoxon signed rank test	two.sided	*
C10:2	top	2	0.354413	9	0.00025177	0.00123255	Wilcoxon signed rank test	two.sided	**
C10:2	top	3	0.589163	5	7.62939e-05	0.000524012	Wilcoxon signed rank test	two.sided	***
C10:2	top	4	0.35515	16	0.00128937	0.00449184	Wilcoxon signed rank test	two.sided	**
C10:2	top	5	0.251162	22	0.00400543	0.0106188	Wilcoxon signed rank test	two.sided	*
C12	avg	3	1.53923	1	3.63798e-12	5.401e-10	Wilcoxon signed rank test	two.sided	***
C12	avg	4	0.70125	102	9.59746e-06	0.000109604	Wilcoxon signed rank test	two.sided	***
C12	low	3	1.46104	0	7.62939e-06	8.92408e-05	Wilcoxon signed rank test	two.sided	***
C12	low	4	0.593995	16	0.00128937	0.00449184	Wilcoxon signed rank test	two.sided	**
C12	top	2	0.529734	23	0.00474548	0.0119566	Wilcoxon signed rank test	two.sided	*
C12	top	3	1.11628	6	0.000579813	0.00241172	Wilcoxon signed rank test with continuity correction	two.sided	**
C12	top	4	0.739198	19	0.00233459	0.00691069	Wilcoxon signed rank test	two.sided	**
C12	top	5	0.386497	26	0.00769043	0.0175236	Wilcoxon signed rank test	two.sided	*
C12-DC	avg	3	0.083709	51	6.46069e-08	2.35267e-06	Wilcoxon signed rank test	two.sided	***
C12-DC	avg	4	0.06532	123	4.73024e-05	0.000365175	Wilcoxon signed rank test	two.sided	***
C12-DC	low	2	0.130635	8	0.000190735	0.0010254	Wilcoxon signed rank test	two.sided	**
C12-DC	low	3	0.0673565	27	0.00896454	0.0197732	Wilcoxon signed rank test	two.sided	*
C12-DC	top	2	0.121071	13	0.00171271	0.00566015	Wilcoxon signed rank test with continuity correction	two.sided	**
C12-DC	top	3	0.106099	21	0.00336456	0.00927658	Wilcoxon signed rank test	two.sided	**
C12-DC	top	4	0.0995707	27	0.00896454	0.0197732	Wilcoxon signed rank test	two.sided	*
C12:1	avg	3	1.35736	5	1.81899e-11	1.75532e-09	Wilcoxon signed rank test	two.sided	***
C12:1	avg	4	0.625845	84	2.0375e-06	4.46861e-05	Wilcoxon signed rank test	two.sided	***
C12:1	low	3	1.25504	0	7.62939e-06	8.92408e-05	Wilcoxon signed rank test	two.sided	***
C12:1	low	4	0.529357	31	0.0159302	0.0320932	Wilcoxon signed rank test	two.sided	*
C12:1	top	2	0.593582	18	0.00193024	0.00608718	Wilcoxon signed rank test	two.sided	**
C12:1	top	3	1.0066	5	7.62939e-05	0.000524012	Wilcoxon signed rank test	two.sided	***
C12:1	top	4	0.674391	18	0.00193024	0.00608718	Wilcoxon signed rank test	two.sided	**
C12:1	top	5	0.373916	30	0.0138702	0.028448	Wilcoxon signed rank test	two.sided	*
C14:1	avg	3	1.91688	2	5.45697e-12	7.52282e-10	Wilcoxon signed rank test	two.sided	***
C14:1	avg	4	0.720534	115	2.63907e-05	0.000228404	Wilcoxon signed rank test	two.sided	***
C14:1	low	3	1.79767	0	7.62939e-06	8.92408e-05	Wilcoxon signed rank test	two.sided	***
C14:1	low	4	0.606232	21	0.00336456	0.00927658	Wilcoxon signed rank test	two.sided	**
C14:1	top	3	1.33413	1	1.52588e-05	0.000148735	Wilcoxon signed rank test	two.sided	***
C14:1	top	4	0.724418	19	0.00404457	0.0107079	Wilcoxon signed rank test with continuity correction	two.sided	*
C14:2	avg	3	1.56575	3	9.09495e-12	9.23855e-10	Wilcoxon signed rank test	two.sided	***
C14:2	avg	4	0.628503	120	9.97088e-05	0.000665875	Wilcoxon signed rank test with continuity correction	two.sided	***
C14:2	low	3	1.5598	0	0.000213722	0.00110883	Wilcoxon signed rank test with continuity correction	two.sided	**
C14:2	low	4	0.66103	14	0.000839233	0.00324593	Wilcoxon signed rank test	two.sided	**
C14:2	top	2	0.438344	35	0.0294227	0.0558366	Wilcoxon signed rank test with continuity correction	two.sided
C14:2	top	3	1.28795	1	1.52588e-05	0.000148735	Wilcoxon signed rank test	two.sided	***
C14:2	top	4	0.728866	17	0.00157928	0.00528253	Wilcoxon signed rank test	two.sided	**
C14:2	top	5	0.425455	23	0.00474548	0.0119566	Wilcoxon signed rank test	two.sided	*
C14:2-OH	avg	3	0.692876	9	7.27625e-08	2.51043e-06	Wilcoxon signed rank test with continuity correction	two.sided	***
C14:2-OH	avg	4	0.428687	46	1.02376e-06	2.46982e-05	Wilcoxon signed rank test with continuity correction	two.sided	***
C14:2-OH	low	3	0.771067	0	7.62939e-06	8.92408e-05	Wilcoxon signed rank test	two.sided	***
C14:2-OH	low	4	0.472841	5	0.000491644	0.00213081	Wilcoxon signed rank test with continuity correction	two.sided	**
C14:2-OH	low	5	0.450303	14	0.00198027	0.00621977	Wilcoxon signed rank test with continuity correction	two.sided	**
C14:2-OH	top	3	0.499509	4	5.34058e-05	0.000390428	Wilcoxon signed rank test	two.sided	***
C14:2-OH	top	4	0.45159	1	0.000251395	0.00123255	Wilcoxon signed rank test with continuity correction	two.sided	**
C14:2-OH	top	5	0.396183	10	0.00108823	0.00394789	Wilcoxon signed rank test with continuity correction	two.sided	**
C16	avg	3	1.09627	20	6.74845e-10	4.65161e-08	Wilcoxon signed rank test	two.sided	***
C16	avg	4	0.676966	87	2.67371e-06	5.67062e-05	Wilcoxon signed rank test	two.sided	***
C16	low	3	1.11824	0	7.62939e-06	8.92408e-05	Wilcoxon signed rank test	two.sided	***
C16	low	4	0.597557	18	0.00193024	0.00608718	Wilcoxon signed rank test	two.sided	**
C16	low	5	0.416167	36	0.030365	0.0564046	Wilcoxon signed rank test	two.sided
C16	top	3	0.495341	26	0.00769043	0.0175236	Wilcoxon signed rank test	two.sided	*
C16	top	4	0.601082	19	0.00233459	0.00691069	Wilcoxon signed rank test	two.sided	**
C16	top	5	0.527164	20	0.00280762	0.00805156	Wilcoxon signed rank test	two.sided	**
C16-OH	avg	3	0.477851	7	6.26174e-08	2.33361e-06	Wilcoxon signed rank test with continuity correction	two.sided	***
C16-OH	avg	4	0.526944	3	4.60982e-08	1.8157e-06	Wilcoxon signed rank test with continuity correction	two.sided	***
C16-OH	low	3	0.568692	9	0.000932229	0.00353478	Wilcoxon signed rank test with continuity correction	two.sided	**
C16-OH	low	4	0.57096	12	0.00147502	0.00509266	Wilcoxon signed rank test with continuity correction	two.sided	**
C16-OH	low	5	0.534687	21	0.00525137	0.0131968	Wilcoxon signed rank test with continuity correction	two.sided	*
C16-OH	top	2	0.235482	40	0.0497788	0.0866303	Wilcoxon signed rank test with continuity correction	two.sided
C16-OH	top	3	0.385166	20	0.00461439	0.0119566	Wilcoxon signed rank test with continuity correction	two.sided	*
C16-OH	top	4	0.514933	9	0.000925708	0.00353086	Wilcoxon signed rank test with continuity correction	two.sided	**
C16-OH	top	5	0.555917	8	0.000790319	0.00318437	Wilcoxon signed rank test with continuity correction	two.sided	**
C16:1	avg	3	1.37368	0	1.81899e-12	3.51065e-10	Wilcoxon signed rank test	two.sided	***
C16:1	avg	4	0.509538	45	9.61258e-07	2.34839e-05	Wilcoxon signed rank test with continuity correction	two.sided	***
C16:1	low	3	1.394	0	7.62939e-06	8.92408e-05	Wilcoxon signed rank test	two.sided	***
C16:1	low	4	0.484291	8	0.000190735	0.0010254	Wilcoxon signed rank test	two.sided	**
C16:1	low	5	0.300786	30	0.0165953	0.0333287	Wilcoxon signed rank test with continuity correction	two.sided	*
C16:1	top	2	0.240377	29	0.0147117	0.0300703	Wilcoxon signed rank test with continuity correction	two.sided	*
C16:1	top	3	0.948684	0	7.62939e-06	8.92408e-05	Wilcoxon signed rank test	two.sided	***
C16:1	top	4	0.47253	6	0.000106812	0.000675889	Wilcoxon signed rank test	two.sided	***
C16:1	top	5	0.280195	14	0.00198517	0.00621977	Wilcoxon signed rank test with continuity correction	two.sided	**
C16:2	avg	3	1.42281	0	3.70563e-08	1.5553e-06	Wilcoxon signed rank test with continuity correction	two.sided	***
C16:2	avg	4	0.634615	49	1.25925e-06	3.00043e-05	Wilcoxon signed rank test with continuity correction	two.sided	***
C16:2	low	3	1.37668	0	0.000213722	0.00110883	Wilcoxon signed rank test with continuity correction	two.sided	**
C16:2	low	4	0.564269	12	0.00147502	0.00509266	Wilcoxon signed rank test with continuity correction	two.sided	**
C16:2	low	5	0.399803	30	0.0165824	0.0333287	Wilcoxon signed rank test with continuity correction	two.sided	*
C16:2	top	2	0.303456	24	0.00787186	0.0179116	Wilcoxon signed rank test with continuity correction	two.sided	*
C16:2	top	3	1.24345	0	7.62939e-06	8.92408e-05	Wilcoxon signed rank test	two.sided	***
C16:2	top	4	0.642724	5	0.000492404	0.00213081	Wilcoxon signed rank test with continuity correction	two.sided	**
C16:2	top	5	0.499152	9	0.000919218	0.00351305	Wilcoxon signed rank test with continuity correction	two.sided	**
C16:2-OH	avg	3	0.490198	21	1.76604e-07	5.77704e-06	Wilcoxon signed rank test with continuity correction	two.sided	***
C16:2-OH	avg	4	0.382672	43	8.35907e-07	2.12276e-05	Wilcoxon signed rank test with continuity correction	two.sided	***
C16:2-OH	low	2	0.225775	31	0.0185471	0.0368649	Wilcoxon signed rank test with continuity correction	two.sided	*
C16:2-OH	low	3	0.590926	1	0.000253105	0.00123255	Wilcoxon signed rank test with continuity correction	two.sided	**
C16:2-OH	low	4	0.439061	6	0.000578939	0.00241172	Wilcoxon signed rank test with continuity correction	two.sided	**
C16:2-OH	low	5	0.472144	7	0.000144958	0.000835134	Wilcoxon signed rank test	two.sided	***
C16:2-OH	top	2	0.207673	22	0.00605156	0.0147655	Wilcoxon signed rank test with continuity correction	two.sided	*
C16:2-OH	top	3	0.42227	3	0.000354298	0.00161915	Wilcoxon signed rank test with continuity correction	two.sided	**
C16:2-OH	top	4	0.359759	1	1.52588e-05	0.000148735	Wilcoxon signed rank test	two.sided	***
C16:2-OH	top	5	0.477781	0	0.000209682	0.00110883	Wilcoxon signed rank test with continuity correction	two.sided	**
C18	avg	3	0.972397	12	1.27329e-10	9.82982e-09	Wilcoxon signed rank test	two.sided	***
C18	avg	4	0.624663	66	3.48989e-07	9.90514e-06	Wilcoxon signed rank test	two.sided	***
C18	low	3	1.11415	3	3.8147e-05	0.000300505	Wilcoxon signed rank test	two.sided	***
C18	low	4	0.627426	20	0.00280762	0.00805156	Wilcoxon signed rank test	two.sided	**
C18	low	5	0.619547	24	0.00559998	0.013681	Wilcoxon signed rank test	two.sided	*
C18	top	2	0.367502	37	0.0342331	0.0630438	Wilcoxon signed rank test	two.sided
C18	top	3	0.599122	20	0.00280762	0.00805156	Wilcoxon signed rank test	two.sided	**
C18	top	4	0.612207	24	0.00559998	0.013681	Wilcoxon signed rank test	two.sided	*
C18	top	5	0.862612	13	0.000671387	0.00271651	Wilcoxon signed rank test	two.sided	**
C18:1	avg	3	1.51883	0	1.81899e-12	3.51065e-10	Wilcoxon signed rank test	two.sided	***
C18:1	avg	4	0.996114	34	6.77574e-09	3.84623e-07	Wilcoxon signed rank test	two.sided	***
C18:1	low	3	1.48505	0	7.62939e-06	8.92408e-05	Wilcoxon signed rank test	two.sided	***
C18:1	low	4	0.871135	3	3.8147e-05	0.000300505	Wilcoxon signed rank test	two.sided	***
C18:1	low	5	0.657702	25	0.00657654	0.0153665	Wilcoxon signed rank test	two.sided	*
C18:1	top	2	0.429466	28	0.0104065	0.022341	Wilcoxon signed rank test	two.sided	*
C18:1	top	3	0.901517	6	0.000106812	0.000675889	Wilcoxon signed rank test	two.sided	***
C18:1	top	4	1.06483	2	2.28882e-05	0.000200792	Wilcoxon signed rank test	two.sided	***
C18:1	top	5	0.767677	5	7.62939e-05	0.000524012	Wilcoxon signed rank test	two.sided	***
C18:1-OH	avg	3	0.810873	0	3.69258e-08	1.5553e-06	Wilcoxon signed rank test with continuity correction	two.sided	***
C18:1-OH	avg	4	0.399524	35	4.7724e-07	1.27927e-05	Wilcoxon signed rank test with continuity correction	two.sided	***
C18:1-OH	low	2	0.178395	32	0.0209441	0.0409546	Wilcoxon signed rank test with continuity correction	two.sided	*
C18:1-OH	low	3	0.872737	0	0.000213722	0.00110883	Wilcoxon signed rank test with continuity correction	two.sided	**
C18:1-OH	low	4	0.384916	1	0.000381809	0.00173386	Wilcoxon signed rank test with continuity correction	two.sided	**
C18:1-OH	low	5	0.305739	5	0.000491644	0.00213081	Wilcoxon signed rank test with continuity correction	two.sided	**
C18:1-OH	top	2	0.406237	4	0.000417395	0.00183226	Wilcoxon signed rank test with continuity correction	two.sided	**
C18:1-OH	top	3	0.74873	0	0.000212983	0.00110883	Wilcoxon signed rank test with continuity correction	two.sided	**
C18:1-OH	top	4	0.478659	2	0.000299726	0.00143069	Wilcoxon signed rank test with continuity correction	two.sided	**
C18:1-OH	top	5	0.484799	3	0.000353725	0.00161915	Wilcoxon signed rank test with continuity correction	two.sided	**
C18:2	avg	3	1.57537	3	9.09495e-12	9.23855e-10	Wilcoxon signed rank test	two.sided	***
C18:2	avg	4	1.24951	12	1.27329e-10	9.82982e-09	Wilcoxon signed rank test	two.sided	***
C18:2	low	3	1.67127	0	7.62939e-06	8.92408e-05	Wilcoxon signed rank test	two.sided	***
C18:2	low	4	1.15318	0	7.62939e-06	8.92408e-05	Wilcoxon signed rank test	two.sided	***
C18:2	low	5	1.06324	4	5.34058e-05	0.000390428	Wilcoxon signed rank test	two.sided	***
C18:2	top	2	0.528908	26	0.00769043	0.0175236	Wilcoxon signed rank test	two.sided	*
C18:2	top	3	1.03902	5	7.62939e-05	0.000524012	Wilcoxon signed rank test	two.sided	***
C18:2	top	4	1.3651	1	1.52588e-05	0.000148735	Wilcoxon signed rank test	two.sided	***
C18:2	top	5	1.02094	4	5.34058e-05	0.000390428	Wilcoxon signed rank test	two.sided	***
C2	avg	3	1.42775	1	3.63798e-12	5.401e-10	Wilcoxon signed rank test	two.sided	***
C2	avg	4	0.7132	101	8.848e-06	0.000101647	Wilcoxon signed rank test	two.sided	***
C2	low	3	1.34386	0	7.62939e-06	8.92408e-05	Wilcoxon signed rank test	two.sided	***
C2	low	4	0.581117	26	0.00769043	0.0175236	Wilcoxon signed rank test	two.sided	*
C2	top	3	1.19226	0	7.62939e-06	8.92408e-05	Wilcoxon signed rank test	two.sided	***
C2	top	4	0.496032	27	0.00896454	0.0197732	Wilcoxon signed rank test	two.sided	*
C3	avg	3	1.08697	10	7.82165e-11	6.56339e-09	Wilcoxon signed rank test	two.sided	***
C3	avg	4	0.511799	88	2.9235e-06	6.0025e-05	Wilcoxon signed rank test	two.sided	***
C3	low	3	0.937966	3	3.8147e-05	0.000300505	Wilcoxon signed rank test	two.sided	***
C3	low	4	0.68173	1	1.52588e-05	0.000148735	Wilcoxon signed rank test	two.sided	***
C3	low	5	0.435067	31	0.0159302	0.0320932	Wilcoxon signed rank test	two.sided	*
C3	top	2	0.47869	34	0.023674	0.0455088	Wilcoxon signed rank test	two.sided	*
C3	top	3	1.29743	2	2.28882e-05	0.000200792	Wilcoxon signed rank test	two.sided	***
C3	top	4	0.528943	15	0.00104523	0.0038062	Wilcoxon signed rank test	two.sided	**
C3	top	5	0.860965	4	5.34058e-05	0.000390428	Wilcoxon signed rank test	two.sided	***
C3-OH	avg	3	0.0885981	231	0.0164229	0.0330512	Wilcoxon signed rank test with continuity correction	two.sided	*
C3-OH	avg	4	0.202029	124	0.000123991	0.000762113	Wilcoxon signed rank test with continuity correction	two.sided	***
C3-OH	low	4	0.251771	12	0.000534058	0.0022456	Wilcoxon signed rank test	two.sided	**
C3-OH	low	5	0.304231	14	0.00198517	0.00621977	Wilcoxon signed rank test with continuity correction	two.sided	**
C3-OH	top	2	0.176389	23	0.00692474	0.0161605	Wilcoxon signed rank test with continuity correction	two.sided	*
C3-OH	top	3	0.209674	22	0.00400543	0.0106188	Wilcoxon signed rank test	two.sided	*
C3-OH	top	4	0.308042	0	0.000212246	0.00110883	Wilcoxon signed rank test with continuity correction	two.sided	**
C3-OH	top	5	0.412144	3	0.000354871	0.00161915	Wilcoxon signed rank test with continuity correction	two.sided	**
C3:1	avg	3	0.383074	81	1.00236e-05	0.000113798	Wilcoxon signed rank test with continuity correction	two.sided	***
C3:1	avg	4	0.457032	54	1.7586e-06	3.99307e-05	Wilcoxon signed rank test with continuity correction	two.sided	***
C3:1	low	2	0.570805	0	0.000212614	0.00110883	Wilcoxon signed rank test with continuity correction	two.sided	**
C3:1	low	3	0.375818	22	0.00400543	0.0106188	Wilcoxon signed rank test	two.sided	*
C3:1	low	4	0.523628	7	0.000144958	0.000835134	Wilcoxon signed rank test	two.sided	***
C3:1	low	5	0.566986	0	0.000212983	0.00110883	Wilcoxon signed rank test with continuity correction	two.sided	**
C3:1	top	2	0.458345	0	0.000210778	0.00110883	Wilcoxon signed rank test with continuity correction	two.sided	**
C3:1	top	3	0.435612	12	0.00146545	0.00507778	Wilcoxon signed rank test with continuity correction	two.sided	**
C3:1	top	4	0.498601	9	0.000930922	0.00353478	Wilcoxon signed rank test with continuity correction	two.sided	**
C3:1	top	5	0.495393	2	0.000295776	0.00142356	Wilcoxon signed rank test with continuity correction	two.sided	**
C4	avg	3	1.25008	19	5.5843e-10	3.99174e-08	Wilcoxon signed rank test	two.sided	***
C4	avg	4	0.624739	90	3.48878e-06	6.87076e-05	Wilcoxon signed rank test	two.sided	***
C4	low	3	1.21301	0	7.62939e-06	8.92408e-05	Wilcoxon signed rank test	two.sided	***
C4	low	4	0.75422	1	1.52588e-05	0.000148735	Wilcoxon signed rank test	two.sided	***
C4	low	5	0.544773	19	0.00233459	0.00691069	Wilcoxon signed rank test	two.sided	**
C4	top	2	0.508188	30	0.0138702	0.028448	Wilcoxon signed rank test	two.sided	*
C4	top	3	1.29662	0	7.62939e-06	8.92408e-05	Wilcoxon signed rank test	two.sided	***
C4	top	4	0.531463	25	0.00657654	0.0153665	Wilcoxon signed rank test	two.sided	*
C4	top	5	0.868026	19	0.00233459	0.00691069	Wilcoxon signed rank test	two.sided	**
C3-DC (C4-OH)	avg	3	0.234715	126	0.000138577	0.000835134	Wilcoxon signed rank test with continuity correction	two.sided	***
C3-DC (C4-OH)	avg	4	0.377147	32	3.88886e-07	1.07286e-05	Wilcoxon signed rank test with continuity correction	two.sided	***
C3-DC (C4-OH)	low	2	0.228011	4	0.000418717	0.00183226	Wilcoxon signed rank test with continuity correction	two.sided	**
C3-DC (C4-OH)	low	3	0.143875	40	0.049996	0.0868517	Wilcoxon signed rank test with continuity correction	two.sided
C3-DC (C4-OH)	low	4	0.276688	13	0.000671387	0.00271651	Wilcoxon signed rank test	two.sided	**
C3-DC (C4-OH)	low	5	0.388733	0	7.62939e-06	8.92408e-05	Wilcoxon signed rank test	two.sided	***
C3-DC (C4-OH)	top	2	0.402857	6	0.000579813	0.00241172	Wilcoxon signed rank test with continuity correction	two.sided	**
C3-DC (C4-OH)	top	3	0.276923	18	0.00193024	0.00608718	Wilcoxon signed rank test	two.sided	**
C3-DC (C4-OH)	top	4	0.335671	10	0.00108674	0.00394789	Wilcoxon signed rank test with continuity correction	two.sided	**
C3-DC (C4-OH)	top	5	0.568494	2	0.000300222	0.00143069	Wilcoxon signed rank test with continuity correction	two.sided	**
C4:1	avg	3	0.68011	47	3.94884e-08	1.58776e-06	Wilcoxon signed rank test	two.sided	***
C4:1	avg	4	0.617803	71	5.84163e-07	1.52356e-05	Wilcoxon signed rank test	two.sided	***
C4:1	low	3	0.541431	25	0.00657654	0.0153665	Wilcoxon signed rank test	two.sided	*
C4:1	low	4	0.686638	1	1.52588e-05	0.000148735	Wilcoxon signed rank test	two.sided	***
C4:1	top	3	0.590823	21	0.00336456	0.00927658	Wilcoxon signed rank test	two.sided	**
C4:1	top	4	0.37752	25	0.00657654	0.0153665	Wilcoxon signed rank test	two.sided	*
C4:1	top	5	0.470939	29	0.0120316	0.0252951	Wilcoxon signed rank test	two.sided	*
C5	avg	3	0.68011	47	3.94884e-08	1.58776e-06	Wilcoxon signed rank test	two.sided	***
C5	avg	4	0.617803	71	5.84163e-07	1.52356e-05	Wilcoxon signed rank test	two.sided	***
C5	low	3	0.541431	25	0.00657654	0.0153665	Wilcoxon signed rank test	two.sided	*
C5	low	4	0.686638	1	1.52588e-05	0.000148735	Wilcoxon signed rank test	two.sided	***
C5	top	3	0.590823	21	0.00336456	0.00927658	Wilcoxon signed rank test	two.sided	**
C5	top	4	0.37752	25	0.00657654	0.0153665	Wilcoxon signed rank test	two.sided	*
C5	top	5	0.470939	29	0.0120316	0.0252951	Wilcoxon signed rank test	two.sided	*
C5-DC (C6-OH)	avg	3	0.490987	7	6.28744e-08	2.33361e-06	Wilcoxon signed rank test with continuity correction	two.sided	***
C5-DC (C6-OH)	avg	4	0.435669	22	1.90009e-07	6.11195e-06	Wilcoxon signed rank test with continuity correction	two.sided	***
C5-DC (C6-OH)	low	2	0.245982	32	0.0209745	0.0409725	Wilcoxon signed rank test with continuity correction	two.sided	*
C5-DC (C6-OH)	low	3	0.560676	2	2.28882e-05	0.000200792	Wilcoxon signed rank test	two.sided	***
C5-DC (C6-OH)	low	4	0.370819	7	0.000144958	0.000835134	Wilcoxon signed rank test	two.sided	***
C5-DC (C6-OH)	low	5	0.18092	37	0.0365581	0.0670695	Wilcoxon signed rank test with continuity correction	two.sided
C5-DC (C6-OH)	top	2	0.215966	40	0.0499417	0.0868355	Wilcoxon signed rank test with continuity correction	two.sided
C5-DC (C6-OH)	top	3	0.360595	13	0.00171271	0.00566015	Wilcoxon signed rank test with continuity correction	two.sided	**
C5-DC (C6-OH)	top	4	0.266146	28	0.0130404	0.0272971	Wilcoxon signed rank test with continuity correction	two.sided	*
C5-DC (C6-OH)	top	5	0.195062	29	0.0147235	0.0300703	Wilcoxon signed rank test with continuity correction	two.sided	*
C5-M-DC	avg	3	0.0744628	221	0.0101974	0.0223141	Wilcoxon signed rank test	two.sided	*
C5-M-DC	avg	4	0.077319	238	0.0199879	0.0396472	Wilcoxon signed rank test	two.sided	*
C5-M-DC	low	2	0.199291	13	0.000671387	0.00271651	Wilcoxon signed rank test	two.sided	**
C5-M-DC	top	3	0.0918136	39	0.0450924	0.0798144	Wilcoxon signed rank test with continuity correction	two.sided
C5-OH (C3-DC-M)	avg	3	0.113455	219	0.00938135	0.0206219	Wilcoxon signed rank test	two.sided	*
C5-OH (C3-DC-M)	avg	4	0.196101	98	2.82416e-05	0.000243332	Wilcoxon signed rank test with continuity correction	two.sided	***
C5-OH (C3-DC-M)	low	2	0.235539	16	0.00265292	0.00782896	Wilcoxon signed rank test with continuity correction	two.sided	**
C5-OH (C3-DC-M)	low	3	0.243462	13	0.000671387	0.00271651	Wilcoxon signed rank test	two.sided	**
C5-OH (C3-DC-M)	low	4	0.314597	3	3.8147e-05	0.000300505	Wilcoxon signed rank test	two.sided	***
C5-OH (C3-DC-M)	low	5	0.256063	9	0.000932229	0.00353478	Wilcoxon signed rank test with continuity correction	two.sided	**
C5-OH (C3-DC-M)	top	2	0.18974	15	0.00104523	0.0038062	Wilcoxon signed rank test	two.sided	**
C5-OH (C3-DC-M)	top	3	0.170907	27	0.00896454	0.0197732	Wilcoxon signed rank test	two.sided	*
C5-OH (C3-DC-M)	top	4	0.182038	25	0.00657654	0.0153665	Wilcoxon signed rank test	two.sided	*
C5-OH (C3-DC-M)	top	5	0.249946	14	0.00198517	0.00621977	Wilcoxon signed rank test with continuity correction	two.sided	**
C5:1	avg	3	0.314318	67	4.15058e-06	7.9313e-05	Wilcoxon signed rank test with continuity correction	two.sided	***
C5:1	avg	4	0.430589	32	3.89121e-07	1.07286e-05	Wilcoxon signed rank test with continuity correction	two.sided	***
C5:1	low	2	0.321992	15	0.00104523	0.0038062	Wilcoxon signed rank test	two.sided	**
C5:1	low	3	0.390755	1	0.000253534	0.00123255	Wilcoxon signed rank test with continuity correction	two.sided	**
C5:1	low	4	0.469865	0	7.62939e-06	8.92408e-05	Wilcoxon signed rank test	two.sided	***
C5:1	low	5	0.307977	24	0.00787923	0.0179116	Wilcoxon signed rank test with continuity correction	two.sided	*
C5:1	top	2	0.336439	3	0.000354871	0.00161915	Wilcoxon signed rank test with continuity correction	two.sided	**
C5:1	top	3	0.321685	9	0.00025177	0.00123255	Wilcoxon signed rank test	two.sided	**
C5:1	top	4	0.338842	8	0.000190735	0.0010254	Wilcoxon signed rank test	two.sided	**
C5:1	top	5	0.390259	8	0.000190735	0.0010254	Wilcoxon signed rank test	two.sided	**
C5:1-DC	avg	3	0.437699	50.5	1.39437e-06	3.28188e-05	Wilcoxon signed rank test with continuity correction	two.sided	***
C5:1-DC	avg	4	0.344026	91	3.80771e-06	7.34888e-05	Wilcoxon signed rank test	two.sided	***
C5:1-DC	low	3	0.396377	1	0.000253534	0.00123255	Wilcoxon signed rank test with continuity correction	two.sided	**
C5:1-DC	low	4	0.192686	27	0.0115199	0.0247038	Wilcoxon signed rank test with continuity correction	two.sided	*
C5:1-DC	top	2	0.130864	39	0.0451179	0.0798144	Wilcoxon signed rank test with continuity correction	two.sided
C5:1-DC	top	3	0.30338	6	0.000106812	0.000675889	Wilcoxon signed rank test	two.sided	***
C5:1-DC	top	4	0.310011	6	0.000106812	0.000675889	Wilcoxon signed rank test	two.sided	***
C5:1-DC	top	5	0.313159	15	0.00228863	0.00691069	Wilcoxon signed rank test with continuity correction	two.sided	**
C6 (C4:1-DC)	avg	3	1.08127	0	1.81899e-12	3.51065e-10	Wilcoxon signed rank test	two.sided	***
C6 (C4:1-DC)	avg	4	0.577619	39	1.37952e-08	7.19588e-07	Wilcoxon signed rank test	two.sided	***
C6 (C4:1-DC)	low	3	1.12218	0	7.62939e-06	8.92408e-05	Wilcoxon signed rank test	two.sided	***
C6 (C4:1-DC)	low	4	0.490084	3	3.8147e-05	0.000300505	Wilcoxon signed rank test	two.sided	***
C6 (C4:1-DC)	low	5	0.257793	40	0.0482788	0.0840958	Wilcoxon signed rank test	two.sided
C6 (C4:1-DC)	top	2	0.299021	21	0.00336456	0.00927658	Wilcoxon signed rank test	two.sided	**
C6 (C4:1-DC)	top	3	0.871982	0	7.62939e-06	8.92408e-05	Wilcoxon signed rank test	two.sided	***
C6 (C4:1-DC)	top	4	0.644932	0	7.62939e-06	8.92408e-05	Wilcoxon signed rank test	two.sided	***
C6 (C4:1-DC)	top	5	0.39316	13	0.000671387	0.00271651	Wilcoxon signed rank test	two.sided	**
C6:1	avg	3	0.363097	27	2.72597e-07	8.22049e-06	Wilcoxon signed rank test with continuity correction	two.sided	***
C6:1	avg	4	0.288798	72	5.71429e-06	8.92408e-05	Wilcoxon signed rank test with continuity correction	two.sided	***
C6:1	low	3	0.28502	24	0.00559998	0.013681	Wilcoxon signed rank test	two.sided	*
C6:1	low	4	0.261065	13	0.00171271	0.00566015	Wilcoxon signed rank test with continuity correction	two.sided	**
C6:1	low	5	0.345115	3	3.8147e-05	0.000300505	Wilcoxon signed rank test	two.sided	***
C6:1	top	3	0.251674	28	0.0130404	0.0272971	Wilcoxon signed rank test with continuity correction	two.sided	*
C6:1	top	4	0.269544	20	0.00280762	0.00805156	Wilcoxon signed rank test	two.sided	**
C6:1	top	5	0.303184	15	0.00228312	0.00691069	Wilcoxon signed rank test with continuity correction	two.sided	**
C7-DC	avg	3	0.529214	105	1.22107e-05	0.000136223	Wilcoxon signed rank test	two.sided	***
C7-DC	avg	4	0.362995	127	6.26827e-05	0.000451409	Wilcoxon signed rank test	two.sided	***
C7-DC	low	3	0.631668	6	0.000106812	0.000675889	Wilcoxon signed rank test	two.sided	***
C7-DC	low	4	0.439642	17	0.00157928	0.00528253	Wilcoxon signed rank test	two.sided	**
C7-DC	top	3	0.369347	39	0.0431671	0.0767857	Wilcoxon signed rank test	two.sided
C7-DC	top	4	0.410066	26	0.00769043	0.0175236	Wilcoxon signed rank test	two.sided	*
C7-DC	top	5	0.289764	39	0.0451179	0.0798144	Wilcoxon signed rank test with continuity correction	two.sided
C8:0	avg	3	0.938167	0	1.81899e-12	3.51065e-10	Wilcoxon signed rank test	two.sided	***
C8:0	avg	4	0.529368	69	4.76579e-07	1.27927e-05	Wilcoxon signed rank test	two.sided	***
C8:0	low	3	0.966779	0	7.62939e-06	8.92408e-05	Wilcoxon signed rank test	two.sided	***
C8:0	low	4	0.527849	17	0.00157928	0.00528253	Wilcoxon signed rank test	two.sided	**
C8:0	top	2	0.439938	14	0.000839233	0.00324593	Wilcoxon signed rank test	two.sided	**
C8:0	top	3	0.66779	11	0.000419617	0.00183226	Wilcoxon signed rank test	two.sided	**
C8:0	top	4	0.607409	7	0.000144958	0.000835134	Wilcoxon signed rank test	two.sided	***
C8:0	top	5	0.330833	23	0.00474548	0.0119566	Wilcoxon signed rank test	two.sided	*
C9	avg	3	0.622245	61	2.03963e-07	6.45326e-06	Wilcoxon signed rank test	two.sided	***
C9	avg	4	0.273515	203	0.00550846	0.013681	Wilcoxon signed rank test with continuity correction	two.sided	*
C9	low	3	0.724327	11	0.000419617	0.00183226	Wilcoxon signed rank test	two.sided	**
C9	low	4	0.393553	14	0.000839233	0.00324593	Wilcoxon signed rank test	two.sided	**
C9	low	5	0.343275	28	0.0104065	0.022341	Wilcoxon signed rank test	two.sided	*
C9	top	3	0.370694	35	0.0268478	0.0510003	Wilcoxon signed rank test	two.sided
C9	top	5	0.577048	11	0.000419617	0.00183226	Wilcoxon signed rank test	two.sided	**
Ala	avg	4	0.484289	95	5.37116e-06	8.92408e-05	Wilcoxon signed rank test	two.sided	***
Ala	low	4	0.609329	10	0.000328064	0.00151838	Wilcoxon signed rank test	two.sided	**
Ala	low	5	0.70238	8	0.000190735	0.0010254	Wilcoxon signed rank test	two.sided	**
Ala	top	4	0.527445	19	0.00233459	0.00691069	Wilcoxon signed rank test	two.sided	**
Ala	top	5	0.870725	7	0.000144958	0.000835134	Wilcoxon signed rank test	two.sided	***
Arg	avg	3	-1.69406	820	1.81899e-12	3.51065e-10	Wilcoxon signed rank test	two.sided	***
Arg	avg	4	-0.545706	710	1.8059e-05	0.000170019	Wilcoxon signed rank test	two.sided	***
Arg	low	3	-2.0035	171	7.62939e-06	8.92408e-05	Wilcoxon signed rank test	two.sided	***
Arg	top	4	-0.798864	155	0.00128937	0.00449184	Wilcoxon signed rank test	two.sided	**
Cit	avg	3	-0.369649	618	0.00444481	0.0117033	Wilcoxon signed rank test	two.sided	*
Cit	avg	4	0.465697	84	2.0375e-06	4.46861e-05	Wilcoxon signed rank test	two.sided	***
Cit	low	3	-0.557262	138	0.020813	0.0407394	Wilcoxon signed rank test	two.sided	*
Cit	low	4	0.418424	21	0.00336456	0.00927658	Wilcoxon signed rank test	two.sided	**
Cit	low	5	0.524465	10	0.000328064	0.00151838	Wilcoxon signed rank test	two.sided	**
Cit	top	5	0.57368	34	0.023674	0.0455088	Wilcoxon signed rank test	two.sided	*
Gln	avg	3	-0.430576	684	0.000115358	0.000713593	Wilcoxon signed rank test	two.sided	***
Gln	avg	4	0.300493	152	0.000316785	0.0015022	Wilcoxon signed rank test	two.sided	**
Gln	low	3	-0.534191	156	0.00104523	0.0038062	Wilcoxon signed rank test	two.sided	**
Gln	low	4	0.394219	13	0.000671387	0.00271651	Wilcoxon signed rank test	two.sided	**
Gln	low	5	0.356347	17	0.00157928	0.00528253	Wilcoxon signed rank test	two.sided	**
Gln	top	3	-0.386941	140	0.0159302	0.0320932	Wilcoxon signed rank test	two.sided	*
Gln	top	4	0.240866	39	0.0431671	0.0767857	Wilcoxon signed rank test	two.sided
Gln	top	5	0.504586	19	0.00233459	0.00691069	Wilcoxon signed rank test	two.sided	**
Glu	avg	3	0.758911	65	3.14014e-07	9.18253e-06	Wilcoxon signed rank test	two.sided	***
Glu	avg	4	1.26791	28	2.69756e-09	1.62697e-07	Wilcoxon signed rank test	two.sided	***
Glu	low	4	0.824821	4	5.34058e-05	0.000390428	Wilcoxon signed rank test	two.sided	***
Glu	low	5	1.02461	4	5.34058e-05	0.000390428	Wilcoxon signed rank test	two.sided	***
Glu	top	4	1.56935	0	7.62939e-06	8.92408e-05	Wilcoxon signed rank test	two.sided	***
Glu	top	5	1.21678	3	3.8147e-05	0.000300505	Wilcoxon signed rank test	two.sided	***
His	avg	3	-0.263621	599	0.0101974	0.0223141	Wilcoxon signed rank test	two.sided	*
His	avg	4	0.477514	85	2.23211e-06	4.84042e-05	Wilcoxon signed rank test	two.sided	***
His	low	4	0.53888	11	0.000419617	0.00183226	Wilcoxon signed rank test	two.sided	**
His	low	5	0.574475	6	0.000106812	0.000675889	Wilcoxon signed rank test	two.sided	***
His	top	4	0.543488	19	0.00233459	0.00691069	Wilcoxon signed rank test	two.sided	**
His	top	5	0.725615	5	7.62939e-05	0.000524012	Wilcoxon signed rank test	two.sided	***
Leu	avg	3	-0.543997	710	1.8059e-05	0.000170019	Wilcoxon signed rank test	two.sided	***
Leu	avg	4	0.391572	110	1.8059e-05	0.000170019	Wilcoxon signed rank test	two.sided	***
Leu	low	3	-0.588835	152	0.00233459	0.00691069	Wilcoxon signed rank test	two.sided	**
Leu	low	4	0.462285	15	0.00104523	0.0038062	Wilcoxon signed rank test	two.sided	**
Leu	low	5	0.536553	10	0.000328064	0.00151838	Wilcoxon signed rank test	two.sided	**
Leu	top	3	-0.591008	147	0.00559998	0.013681	Wilcoxon signed rank test	two.sided	*
Leu	top	4	0.438718	18	0.00193024	0.00608718	Wilcoxon signed rank test	two.sided	**
Leu	top	5	0.734391	8	0.000190735	0.0010254	Wilcoxon signed rank test	two.sided	**
Lys	avg	3	-0.677485	775	3.063e-08	1.40752e-06	Wilcoxon signed rank test	two.sided	***
Lys	avg	4	0.222101	182	0.00168235	0.00558852	Wilcoxon signed rank test	two.sided	**
Lys	low	3	-0.608724	152	0.00233459	0.00691069	Wilcoxon signed rank test	two.sided	**
Lys	low	4	0.330589	20	0.00280762	0.00805156	Wilcoxon signed rank test	two.sided	**
Lys	low	5	0.476359	10	0.000328064	0.00151838	Wilcoxon signed rank test	two.sided	**
Lys	top	3	-0.600103	154	0.00157928	0.00528253	Wilcoxon signed rank test	two.sided	**
Lys	top	4	0.339878	18	0.00193024	0.00608718	Wilcoxon signed rank test	two.sided	**
Lys	top	5	0.649274	2	2.28882e-05	0.000200792	Wilcoxon signed rank test	two.sided	***
Met	avg	3	-0.369606	593	0.0130258	0.0272971	Wilcoxon signed rank test	two.sided	*
Met	avg	4	0.448633	123	4.73024e-05	0.000365175	Wilcoxon signed rank test	two.sided	***
Met	low	3	-0.456013	135	0.030365	0.0564046	Wilcoxon signed rank test	two.sided
Met	low	4	0.752058	5	7.62939e-05	0.000524012	Wilcoxon signed rank test	two.sided	***
Met	low	5	0.684789	3	3.8147e-05	0.000300505	Wilcoxon signed rank test	two.sided	***
Met	top	4	0.378567	25	0.00657654	0.0153665	Wilcoxon signed rank test	two.sided	*
Met	top	5	0.834597	9	0.00025177	0.00123255	Wilcoxon signed rank test	two.sided	**
Orn	avg	3	0.195029	254	0.0356043	0.0653819	Wilcoxon signed rank test	two.sided
Orn	avg	4	0.810345	28	2.69756e-09	1.62697e-07	Wilcoxon signed rank test	two.sided	***
Orn	low	4	0.813245	0	7.62939e-06	8.92408e-05	Wilcoxon signed rank test	two.sided	***
Orn	low	5	0.911236	0	7.62939e-06	8.92408e-05	Wilcoxon signed rank test	two.sided	***
Orn	top	2	0.400386	39	0.0431671	0.0767857	Wilcoxon signed rank test	two.sided
Orn	top	4	0.926128	9	0.00025177	0.00123255	Wilcoxon signed rank test	two.sided	**
Orn	top	5	1.0987	1	1.52588e-05	0.000148735	Wilcoxon signed rank test	two.sided	***
Phe	avg	4	0.702211	32	5.02951e-09	2.9415e-07	Wilcoxon signed rank test	two.sided	***
Phe	low	4	0.836392	0	7.62939e-06	8.92408e-05	Wilcoxon signed rank test	two.sided	***
Phe	low	5	0.69659	2	2.28882e-05	0.000200792	Wilcoxon signed rank test	two.sided	***
Phe	top	4	0.624786	14	0.000839233	0.00324593	Wilcoxon signed rank test	two.sided	**
Phe	top	5	0.828664	2	2.28882e-05	0.000200792	Wilcoxon signed rank test	two.sided	***
Pro	avg	3	-0.314173	590	0.0146776	0.0300401	Wilcoxon signed rank test	two.sided	*
Pro	avg	4	0.518286	88	2.9235e-06	6.0025e-05	Wilcoxon signed rank test	two.sided	***
Pro	low	4	0.565889	13	0.000671387	0.00271651	Wilcoxon signed rank test	two.sided	**
Pro	low	5	0.721992	7	0.000144958	0.000835134	Wilcoxon signed rank test	two.sided	***
Pro	top	2	0.312441	40	0.0482788	0.0840958	Wilcoxon signed rank test	two.sided
Pro	top	4	0.476642	21	0.00336456	0.00927658	Wilcoxon signed rank test	two.sided	**
Pro	top	5	0.961979	1	1.52588e-05	0.000148735	Wilcoxon signed rank test	two.sided	***
Ser	avg	3	-0.51829	719	8.848e-06	0.000101647	Wilcoxon signed rank test	two.sided	***
Ser	avg	4	0.399873	108	1.54651e-05	0.000149988	Wilcoxon signed rank test	two.sided	***
Ser	low	3	-0.355365	133	0.0384903	0.0696216	Wilcoxon signed rank test	two.sided
Ser	low	4	0.545173	8	0.000190735	0.0010254	Wilcoxon signed rank test	two.sided	**
Ser	low	5	0.699252	2	2.28882e-05	0.000200792	Wilcoxon signed rank test	two.sided	***
Ser	top	2	0.265941	32	0.0182343	0.0362805	Wilcoxon signed rank test	two.sided	*
Ser	top	3	-0.423103	135	0.030365	0.0564046	Wilcoxon signed rank test	two.sided
Ser	top	4	0.493745	17	0.00157928	0.00528253	Wilcoxon signed rank test	two.sided	**
Ser	top	5	0.791801	2	2.28882e-05	0.000200792	Wilcoxon signed rank test	two.sided	***
Thr	avg	3	-0.491303	668	0.000316785	0.0015022	Wilcoxon signed rank test	two.sided	**
Thr	avg	4	0.276592	156	0.000402217	0.00182225	Wilcoxon signed rank test	two.sided	**
Thr	low	3	-0.51195	148	0.00474548	0.0119566	Wilcoxon signed rank test	two.sided	*
Thr	low	4	0.344425	32	0.0182343	0.0362805	Wilcoxon signed rank test	two.sided	*
Thr	low	5	0.539018	9	0.00025177	0.00123255	Wilcoxon signed rank test	two.sided	**
Thr	top	3	-0.434889	142	0.0120316	0.0252951	Wilcoxon signed rank test	two.sided	*
Thr	top	4	0.358613	19	0.00233459	0.00691069	Wilcoxon signed rank test	two.sided	**
Thr	top	5	0.713028	12	0.000534058	0.0022456	Wilcoxon signed rank test	two.sided	**
Trp	avg	3	-0.72293	738	1.69435e-06	3.89296e-05	Wilcoxon signed rank test	two.sided	***
Trp	avg	4	0.316369	195	0.00320132	0.00915341	Wilcoxon signed rank test	two.sided	**
Trp	low	3	-0.791146	149	0.00400543	0.0106188	Wilcoxon signed rank test	two.sided	*
Trp	low	4	0.563886	11	0.000419617	0.00183226	Wilcoxon signed rank test	two.sided	**
Trp	low	5	0.627182	18	0.00193024	0.00608718	Wilcoxon signed rank test	two.sided	**
Trp	top	3	-0.627497	137	0.023674	0.0455088	Wilcoxon signed rank test	two.sided	*
Trp	top	5	0.697882	15	0.00104523	0.0038062	Wilcoxon signed rank test	two.sided	**
Tyr	avg	4	0.509152	82	1.69435e-06	3.89296e-05	Wilcoxon signed rank test	two.sided	***
Tyr	low	4	0.695928	3	3.8147e-05	0.000300505	Wilcoxon signed rank test	two.sided	***
Tyr	low	5	0.684512	6	0.000106812	0.000675889	Wilcoxon signed rank test	two.sided	***
Tyr	top	4	0.44493	20	0.00280762	0.00805156	Wilcoxon signed rank test	two.sided	**
Tyr	top	5	0.81247	8	0.000190735	0.0010254	Wilcoxon signed rank test	two.sided	**
Val	avg	3	-0.643981	758	2.27514e-07	7.08228e-06	Wilcoxon signed rank test	two.sided	***
Val	avg	4	0.20651	189	0.00239223	0.00707045	Wilcoxon signed rank test	two.sided	**
Val	low	3	-0.657643	158	0.000671387	0.00271651	Wilcoxon signed rank test	two.sided	**
Val	low	5	0.397947	23	0.00474548	0.0119566	Wilcoxon signed rank test	two.sided	*
Val	top	3	-0.559601	150	0.00336456	0.00927658	Wilcoxon signed rank test	two.sided	**
Val	top	5	0.644114	12	0.000534058	0.0022456	Wilcoxon signed rank test	two.sided	**
Ac-Orn	avg	4	0.566217	122	4.40416e-05	0.000344131	Wilcoxon signed rank test	two.sided	***
Ac-Orn	low	2	0.27153	37	0.0342331	0.0630438	Wilcoxon signed rank test	two.sided
Ac-Orn	low	4	0.645228	23	0.00474548	0.0119566	Wilcoxon signed rank test	two.sided	*
Ac-Orn	top	3	-0.828319	144	0.00896454	0.0197732	Wilcoxon signed rank test	two.sided	*
Ac-Orn	top	5	0.617197	12	0.000534058	0.0022456	Wilcoxon signed rank test	two.sided	**
Creatinine	avg	4	0.462228	89	3.19463e-06	6.35632e-05	Wilcoxon signed rank test	two.sided	***
Creatinine	low	4	0.483603	14	0.000839233	0.00324593	Wilcoxon signed rank test	two.sided	**
Creatinine	low	5	0.478056	23	0.00474548	0.0119566	Wilcoxon signed rank test	two.sided	*
Creatinine	top	4	0.389335	25	0.00657654	0.0153665	Wilcoxon signed rank test	two.sided	*
Creatinine	top	5	0.623609	10	0.000328064	0.00151838	Wilcoxon signed rank test	two.sided	**
Taurine	avg	3	0.881534	40	1.58198e-08	7.82875e-07	Wilcoxon signed rank test	two.sided	***
Taurine	avg	4	0.381746	126	5.84589e-05	0.000424156	Wilcoxon signed rank test	two.sided	***
Taurine	low	3	0.941615	2	2.28882e-05	0.000200792	Wilcoxon signed rank test	two.sided	***
Taurine	low	4	0.482793	17	0.00157928	0.00528253	Wilcoxon signed rank test	two.sided	**
Taurine	low	5	0.497749	16	0.00128937	0.00449184	Wilcoxon signed rank test	two.sided	**
Taurine	top	3	0.801717	11	0.000419617	0.00183226	Wilcoxon signed rank test	two.sided	**
Taurine	top	4	0.433957	16	0.00128937	0.00449184	Wilcoxon signed rank test	two.sided	**
Taurine	top	5	0.702134	10	0.000328064	0.00151838	Wilcoxon signed rank test	two.sided	**
lysoPC a C14:0	avg	4	0.273471	56	1.1635e-07	3.87164e-06	Wilcoxon signed rank test	two.sided	***
lysoPC a C14:0	low	2	0.195493	36	0.030365	0.0564046	Wilcoxon signed rank test	two.sided
lysoPC a C14:0	low	4	0.305876	22	0.00400543	0.0106188	Wilcoxon signed rank test	two.sided	*
lysoPC a C14:0	low	5	0.435253	12	0.000534058	0.0022456	Wilcoxon signed rank test	two.sided	**
lysoPC a C14:0	top	2	0.25375	18	0.00193024	0.00608718	Wilcoxon signed rank test	two.sided	**
lysoPC a C14:0	top	4	0.211779	24	0.00559998	0.013681	Wilcoxon signed rank test	two.sided	*
lysoPC a C14:0	top	5	0.492582	0	7.62939e-06	8.92408e-05	Wilcoxon signed rank test	two.sided	***
lysoPC a C16:0	avg	4	0.77276	44	2.69174e-08	1.26709e-06	Wilcoxon signed rank test	two.sided	***
lysoPC a C16:0	low	4	0.810585	15	0.00104523	0.0038062	Wilcoxon signed rank test	two.sided	**
lysoPC a C16:0	low	5	1.17198	5	7.62939e-05	0.000524012	Wilcoxon signed rank test	two.sided	***
lysoPC a C16:0	top	2	0.398719	38	0.0384903	0.0696216	Wilcoxon signed rank test	two.sided
lysoPC a C16:0	top	4	0.607517	21	0.00336456	0.00927658	Wilcoxon signed rank test	two.sided	**
lysoPC a C16:0	top	5	1.16288	1	1.52588e-05	0.000148735	Wilcoxon signed rank test	two.sided	***
lysoPC a C16:1	avg	4	0.735595	43	2.36232e-08	1.13982e-06	Wilcoxon signed rank test	two.sided	***
lysoPC a C16:1	low	4	0.668088	28	0.0104065	0.022341	Wilcoxon signed rank test	two.sided	*
lysoPC a C16:1	low	5	1.09073	20	0.00280762	0.00805156	Wilcoxon signed rank test	two.sided	**
lysoPC a C16:1	top	4	0.632851	24	0.00559998	0.013681	Wilcoxon signed rank test	two.sided	*
lysoPC a C16:1	top	5	1.15379	3	3.8147e-05	0.000300505	Wilcoxon signed rank test	two.sided	***
lysoPC a C17:0	avg	4	0.641643	94	4.93281e-06	8.92408e-05	Wilcoxon signed rank test	two.sided	***
lysoPC a C17:0	low	4	0.772726	11	0.000419617	0.00183226	Wilcoxon signed rank test	two.sided	**
lysoPC a C17:0	low	5	1.1711	4	5.34058e-05	0.000390428	Wilcoxon signed rank test	two.sided	***
lysoPC a C17:0	top	2	0.403117	33	0.020813	0.0407394	Wilcoxon signed rank test	two.sided	*
lysoPC a C17:0	top	4	0.493422	25	0.00657654	0.0153665	Wilcoxon signed rank test	two.sided	*
lysoPC a C17:0	top	5	1.07944	0	7.62939e-06	8.92408e-05	Wilcoxon signed rank test	two.sided	***
lysoPC a C18:0	avg	4	0.649177	65	3.14014e-07	9.18253e-06	Wilcoxon signed rank test	two.sided	***
lysoPC a C18:0	low	4	0.700052	19	0.00233459	0.00691069	Wilcoxon signed rank test	two.sided	**
lysoPC a C18:0	low	5	1.14074	7	0.000144958	0.000835134	Wilcoxon signed rank test	two.sided	***
lysoPC a C18:0	top	2	0.389086	38	0.0384903	0.0696216	Wilcoxon signed rank test	two.sided
lysoPC a C18:0	top	4	0.434786	34	0.023674	0.0455088	Wilcoxon signed rank test	two.sided	*
lysoPC a C18:0	top	5	1.09744	2	2.28882e-05	0.000200792	Wilcoxon signed rank test	two.sided	***
lysoPC a C18:1	avg	3	-0.299054	566	0.0356043	0.0653819	Wilcoxon signed rank test	two.sided
lysoPC a C18:1	avg	4	0.559756	98	6.91075e-06	8.92408e-05	Wilcoxon signed rank test	two.sided	***
lysoPC a C18:1	low	4	0.55833	32	0.0182343	0.0362805	Wilcoxon signed rank test	two.sided	*
lysoPC a C18:1	low	5	0.976609	25	0.00657654	0.0153665	Wilcoxon signed rank test	two.sided	*
lysoPC a C18:1	top	2	0.354761	39	0.0431671	0.0767857	Wilcoxon signed rank test	two.sided
lysoPC a C18:1	top	4	0.349144	38	0.0384903	0.0696216	Wilcoxon signed rank test	two.sided
lysoPC a C18:1	top	5	1.05078	5	7.62939e-05	0.000524012	Wilcoxon signed rank test	two.sided	***
lysoPC a C18:2	avg	3	-0.548659	642	0.00136748	0.00474684	Wilcoxon signed rank test	two.sided	**
lysoPC a C18:2	avg	4	0.512339	137	0.000123209	0.000759725	Wilcoxon signed rank test	two.sided	***
lysoPC a C18:2	low	4	0.434029	28	0.0104065	0.022341	Wilcoxon signed rank test	two.sided	*
lysoPC a C18:2	low	5	0.911658	20	0.00280762	0.00805156	Wilcoxon signed rank test	two.sided	**
lysoPC a C18:2	top	3	-0.785464	148	0.00474548	0.0119566	Wilcoxon signed rank test	two.sided	*
lysoPC a C18:2	top	5	1.03737	11	0.000419617	0.00183226	Wilcoxon signed rank test	two.sided	**
lysoPC a C20:3	avg	4	0.44831	129	7.19802e-05	0.000516438	Wilcoxon signed rank test	two.sided	***
lysoPC a C20:3	low	4	0.319752	36	0.030365	0.0564046	Wilcoxon signed rank test	two.sided
lysoPC a C20:3	low	5	0.746515	27	0.00896454	0.0197732	Wilcoxon signed rank test	two.sided	*
lysoPC a C20:3	top	3	-0.490511	135	0.030365	0.0564046	Wilcoxon signed rank test	two.sided
lysoPC a C20:3	top	5	0.879561	8	0.000190735	0.0010254	Wilcoxon signed rank test	two.sided	**
lysoPC a C20:4	avg	4	0.59325	89	3.19463e-06	6.35632e-05	Wilcoxon signed rank test	two.sided	***
lysoPC a C20:4	low	4	0.475359	27	0.00896454	0.0197732	Wilcoxon signed rank test	two.sided	*
lysoPC a C20:4	low	5	0.867069	19	0.00233459	0.00691069	Wilcoxon signed rank test	two.sided	**
lysoPC a C20:4	top	3	-0.534294	138	0.020813	0.0407394	Wilcoxon signed rank test	two.sided	*
lysoPC a C20:4	top	4	0.424593	39	0.0431671	0.0767857	Wilcoxon signed rank test	two.sided
lysoPC a C20:4	top	5	0.91722	5	7.62939e-05	0.000524012	Wilcoxon signed rank test	two.sided	***
lysoPC a C24:0	top	2	0.353815	21	0.00336456	0.00927658	Wilcoxon signed rank test	two.sided	**
lysoPC a C24:0	top	4	0.260506	19	0.00233459	0.00691069	Wilcoxon signed rank test	two.sided	**
lysoPC a C24:0	top	5	0.19285	29	0.0120316	0.0252951	Wilcoxon signed rank test	two.sided	*
lysoPC a C28:0	avg	3	0.629435	76	9.58387e-07	2.34839e-05	Wilcoxon signed rank test	two.sided	***
lysoPC a C28:0	avg	4	0.988506	9	6.00267e-11	5.26597e-09	Wilcoxon signed rank test	two.sided	***
lysoPC a C28:0	low	2	0.814617	17	0.00157928	0.00528253	Wilcoxon signed rank test	two.sided	**
lysoPC a C28:0	low	3	0.579379	25	0.00657654	0.0153665	Wilcoxon signed rank test	two.sided	*
lysoPC a C28:0	low	4	0.921498	4	5.34058e-05	0.000390428	Wilcoxon signed rank test	two.sided	***
lysoPC a C28:0	low	5	1.0621	4	5.34058e-05	0.000390428	Wilcoxon signed rank test	two.sided	***
lysoPC a C28:0	top	2	0.899302	10	0.000328064	0.00151838	Wilcoxon signed rank test	two.sided	**
lysoPC a C28:0	top	3	0.460338	34	0.023674	0.0455088	Wilcoxon signed rank test	two.sided	*
lysoPC a C28:0	top	4	0.926902	14	0.000839233	0.00324593	Wilcoxon signed rank test	two.sided	**
lysoPC a C28:0	top	5	1.21947	0	7.62939e-06	8.92408e-05	Wilcoxon signed rank test	two.sided	***
lysoPC a C28:1	avg	4	0.765493	52	7.28414e-08	2.51043e-06	Wilcoxon signed rank test	two.sided	***
lysoPC a C28:1	low	2	0.439029	34	0.023674	0.0455088	Wilcoxon signed rank test	two.sided	*
lysoPC a C28:1	low	4	0.785933	4	5.34058e-05	0.000390428	Wilcoxon signed rank test	two.sided	***
lysoPC a C28:1	low	5	0.861163	10	0.000328064	0.00151838	Wilcoxon signed rank test	two.sided	**
lysoPC a C28:1	top	2	0.521935	20	0.00280762	0.00805156	Wilcoxon signed rank test	two.sided	**
lysoPC a C28:1	top	4	0.761559	9	0.00025177	0.00123255	Wilcoxon signed rank test	two.sided	**
lysoPC a C28:1	top	5	0.97977	0	7.62939e-06	8.92408e-05	Wilcoxon signed rank test	two.sided	***
PC aa C26:0	avg	3	0.197785	38	1.2009e-08	6.43814e-07	Wilcoxon signed rank test	two.sided	***
PC aa C26:0	avg	4	0.250763	21	8.13088e-10	5.41124e-08	Wilcoxon signed rank test	two.sided	***
PC aa C26:0	low	2	0.197891	25	0.00657654	0.0153665	Wilcoxon signed rank test	two.sided	*
PC aa C26:0	low	3	0.159251	33	0.020813	0.0407394	Wilcoxon signed rank test	two.sided	*
PC aa C26:0	low	4	0.212081	32	0.0182343	0.0362805	Wilcoxon signed rank test	two.sided	*
PC aa C26:0	low	5	0.232486	29	0.0120316	0.0252951	Wilcoxon signed rank test	two.sided	*
PC aa C26:0	top	2	0.168129	19	0.00233459	0.00691069	Wilcoxon signed rank test	two.sided	**
PC aa C26:0	top	3	0.129977	24	0.00559998	0.013681	Wilcoxon signed rank test	two.sided	*
PC aa C26:0	top	4	0.204624	16	0.00128937	0.00449184	Wilcoxon signed rank test	two.sided	**
PC aa C26:0	top	5	0.249457	0	7.62939e-06	8.92408e-05	Wilcoxon signed rank test	two.sided	***
PC aa C28:1	avg	4	0.313976	149	0.00026392	0.0012766	Wilcoxon signed rank test	two.sided	**
PC aa C28:1	low	4	0.364708	29	0.0120316	0.0252951	Wilcoxon signed rank test	two.sided	*
PC aa C28:1	low	5	0.472689	19	0.00233459	0.00691069	Wilcoxon signed rank test	two.sided	**
PC aa C28:1	top	5	0.564766	20	0.00280762	0.00805156	Wilcoxon signed rank test	two.sided	**
PC aa C30:0	avg	4	0.387831	192	0.00277063	0.00805156	Wilcoxon signed rank test	two.sided	**
PC aa C30:0	low	4	0.398596	36	0.030365	0.0564046	Wilcoxon signed rank test	two.sided
PC aa C30:0	low	5	0.617781	28	0.0104065	0.022341	Wilcoxon signed rank test	two.sided	*
PC aa C30:0	top	5	0.822912	4	5.34058e-05	0.000390428	Wilcoxon signed rank test	two.sided	***
PC aa C32:0	avg	4	0.446426	100	8.15276e-06	9.47881e-05	Wilcoxon signed rank test	two.sided	***
PC aa C32:0	low	4	0.49131	18	0.00193024	0.00608718	Wilcoxon signed rank test	two.sided	**
PC aa C32:0	low	5	0.602919	18	0.00193024	0.00608718	Wilcoxon signed rank test	two.sided	**
PC aa C32:0	top	4	0.230029	40	0.0482788	0.0840958	Wilcoxon signed rank test	two.sided
PC aa C32:0	top	5	0.696226	9	0.00025177	0.00123255	Wilcoxon signed rank test	two.sided	**
PC aa C32:1	avg	4	0.248192	261	0.0450982	0.0798144	Wilcoxon signed rank test	two.sided
PC aa C32:1	low	5	0.392063	35	0.0268478	0.0510003	Wilcoxon signed rank test	two.sided
PC aa C32:1	top	5	0.660116	24	0.00559998	0.013681	Wilcoxon signed rank test	two.sided	*
PC aa C32:2	avg	4	0.261464	229	0.0141081	0.0289051	Wilcoxon signed rank test	two.sided	*
PC aa C32:2	low	5	0.509233	34	0.023674	0.0455088	Wilcoxon signed rank test	two.sided	*
PC aa C32:2	top	3	-0.302873	132	0.0431671	0.0767857	Wilcoxon signed rank test	two.sided
PC aa C32:2	top	5	0.723802	6	0.000106812	0.000675889	Wilcoxon signed rank test	two.sided	***
PC aa C32:3	avg	3	-0.258611	576	0.0249733	0.0479109	Wilcoxon signed rank test	two.sided	*
PC aa C32:3	avg	4	0.290059	170	0.000891217	0.00341279	Wilcoxon signed rank test	two.sided	**
PC aa C32:3	low	4	0.300327	39	0.0431671	0.0767857	Wilcoxon signed rank test	two.sided
PC aa C32:3	low	5	0.466524	27	0.00896454	0.0197732	Wilcoxon signed rank test	two.sided	*
PC aa C32:3	top	3	-0.410006	135	0.030365	0.0564046	Wilcoxon signed rank test	two.sided
PC aa C32:3	top	5	0.628596	15	0.00104523	0.0038062	Wilcoxon signed rank test	two.sided	**
PC aa C34:1	avg	4	0.355227	132	8.83105e-05	0.000593865	Wilcoxon signed rank test	two.sided	***
PC aa C34:1	low	4	0.366608	40	0.0482788	0.0840958	Wilcoxon signed rank test	two.sided
PC aa C34:1	low	5	0.517104	30	0.0138702	0.028448	Wilcoxon signed rank test	two.sided	*
PC aa C34:1	top	5	0.635122	16	0.00128937	0.00449184	Wilcoxon signed rank test	two.sided	**
PC aa C34:2	avg	4	0.333551	140	0.000149783	0.000857805	Wilcoxon signed rank test	two.sided	***
PC aa C34:2	low	4	0.307271	32	0.0182343	0.0362805	Wilcoxon signed rank test	two.sided	*
PC aa C34:2	low	5	0.520302	26	0.00769043	0.0175236	Wilcoxon signed rank test	two.sided	*
PC aa C34:2	top	5	0.615863	14	0.000839233	0.00324593	Wilcoxon signed rank test	two.sided	**
PC aa C34:3	avg	4	0.348178	170	0.000891217	0.00341279	Wilcoxon signed rank test	two.sided	**
PC aa C34:3	low	5	0.560372	28	0.0104065	0.022341	Wilcoxon signed rank test	two.sided	*
PC aa C34:3	top	5	0.684639	19	0.00233459	0.00691069	Wilcoxon signed rank test	two.sided	**
PC aa C34:4	avg	4	0.309727	201	0.00424445	0.0112063	Wilcoxon signed rank test	two.sided	*
PC aa C34:4	low	5	0.541376	33	0.020813	0.0407394	Wilcoxon signed rank test	two.sided	*
PC aa C34:4	top	5	0.746939	8	0.000190735	0.0010254	Wilcoxon signed rank test	two.sided	**
PC aa C36:0	avg	4	0.402043	119	3.54559e-05	0.000300131	Wilcoxon signed rank test	two.sided	***
PC aa C36:0	low	4	0.452732	30	0.0138702	0.028448	Wilcoxon signed rank test	two.sided	*
PC aa C36:0	low	5	0.548174	25	0.00657654	0.0153665	Wilcoxon signed rank test	two.sided	*
PC aa C36:0	top	5	0.559407	24	0.00559998	0.013681	Wilcoxon signed rank test	two.sided	*
PC aa C36:1	avg	4	0.338463	142	0.000170298	0.000958239	Wilcoxon signed rank test	two.sided	***
PC aa C36:1	low	5	0.595727	29	0.0120316	0.0252951	Wilcoxon signed rank test	two.sided	*
PC aa C36:1	top	5	0.689726	18	0.00193024	0.00608718	Wilcoxon signed rank test	two.sided	**
PC aa C36:2	avg	4	0.309656	155	0.000379098	0.00172561	Wilcoxon signed rank test	two.sided	**
PC aa C36:2	low	4	0.299041	39	0.0431671	0.0767857	Wilcoxon signed rank test	two.sided
PC aa C36:2	low	5	0.575937	24	0.00559998	0.013681	Wilcoxon signed rank test	two.sided	*
PC aa C36:2	top	5	0.65928	19	0.00233459	0.00691069	Wilcoxon signed rank test	two.sided	**
PC aa C36:3	avg	4	0.300624	146	0.000219202	0.00113421	Wilcoxon signed rank test	two.sided	**
PC aa C36:3	low	5	0.554361	25	0.00657654	0.0153665	Wilcoxon signed rank test	two.sided	*
PC aa C36:3	top	5	0.717489	9	0.00025177	0.00123255	Wilcoxon signed rank test	two.sided	**
PC aa C36:4	avg	4	0.360152	126	5.84589e-05	0.000424156	Wilcoxon signed rank test	two.sided	***
PC aa C36:4	low	4	0.313319	40	0.0482788	0.0840958	Wilcoxon signed rank test	two.sided
PC aa C36:4	low	5	0.477767	28	0.0104065	0.022341	Wilcoxon signed rank test	two.sided	*
PC aa C36:4	top	5	0.649409	19	0.00233459	0.00691069	Wilcoxon signed rank test	two.sided	**
PC aa C36:5	avg	4	0.256184	206	0.00533217	0.0133824	Wilcoxon signed rank test	two.sided	*
PC aa C36:5	top	5	0.582846	25	0.00657654	0.0153665	Wilcoxon signed rank test	two.sided	*
PC aa C36:6	avg	4	0.17679	243	0.024076	0.0462355	Wilcoxon signed rank test	two.sided	*
PC aa C36:6	low	5	0.512023	33	0.020813	0.0407394	Wilcoxon signed rank test	two.sided	*
PC aa C36:6	top	5	0.563972	24	0.00559998	0.013681	Wilcoxon signed rank test	two.sided	*
PC aa C38:0	avg	4	0.456863	113	2.27068e-05	0.000200792	Wilcoxon signed rank test	two.sided	***
PC aa C38:0	low	4	0.490222	26	0.00769043	0.0175236	Wilcoxon signed rank test	two.sided	*
PC aa C38:0	low	5	0.572896	26	0.00769043	0.0175236	Wilcoxon signed rank test	two.sided	*
PC aa C38:0	top	5	0.595296	22	0.00400543	0.0106188	Wilcoxon signed rank test	two.sided	*
PC aa C38:1	avg	4	0.576372	66	3.48989e-07	9.90514e-06	Wilcoxon signed rank test	two.sided	***
PC aa C38:1	low	4	0.603975	18	0.00193024	0.00608718	Wilcoxon signed rank test	two.sided	**
PC aa C38:1	low	5	0.629409	23	0.00474548	0.0119566	Wilcoxon signed rank test	two.sided	*
PC aa C38:1	top	4	0.582944	21	0.00336456	0.00927658	Wilcoxon signed rank test	two.sided	**
PC aa C38:1	top	5	0.782763	6	0.000106812	0.000675889	Wilcoxon signed rank test	two.sided	***
PC aa C38:3	avg	4	0.332023	141	0.00015974	0.000904102	Wilcoxon signed rank test	two.sided	***
PC aa C38:3	low	5	0.496046	22	0.00400543	0.0106188	Wilcoxon signed rank test	two.sided	*
PC aa C38:3	top	5	0.63527	15	0.00104523	0.0038062	Wilcoxon signed rank test	two.sided	**
PC aa C38:4	avg	4	0.355188	124	5.07832e-05	0.000390428	Wilcoxon signed rank test	two.sided	***
PC aa C38:4	low	4	0.295017	39	0.0431671	0.0767857	Wilcoxon signed rank test	two.sided
PC aa C38:4	low	5	0.444675	26	0.00769043	0.0175236	Wilcoxon signed rank test	two.sided	*
PC aa C38:4	top	5	0.585227	26	0.00769043	0.0175236	Wilcoxon signed rank test	two.sided	*
PC aa C38:5	avg	4	0.346217	127	6.26827e-05	0.000451409	Wilcoxon signed rank test	two.sided	***
PC aa C38:5	low	4	0.360987	36	0.030365	0.0564046	Wilcoxon signed rank test	two.sided
PC aa C38:5	low	5	0.48851	27	0.00896454	0.0197732	Wilcoxon signed rank test	two.sided	*
PC aa C38:5	top	4	0.303687	40	0.0482788	0.0840958	Wilcoxon signed rank test	two.sided
PC aa C38:5	top	5	0.644757	10	0.000328064	0.00151838	Wilcoxon signed rank test	two.sided	**
PC aa C38:6	avg	4	0.347012	168	0.000798407	0.00320359	Wilcoxon signed rank test	two.sided	**
PC aa C38:6	low	4	0.445028	32	0.0182343	0.0362805	Wilcoxon signed rank test	two.sided	*
PC aa C38:6	low	5	0.576973	24	0.00559998	0.013681	Wilcoxon signed rank test	two.sided	*
PC aa C38:6	top	5	0.582991	11	0.000419617	0.00183226	Wilcoxon signed rank test	two.sided	**
PC aa C40:1	avg	4	0.204619	142	0.000170298	0.000958239	Wilcoxon signed rank test	two.sided	***
PC aa C40:1	low	4	0.238058	26	0.00769043	0.0175236	Wilcoxon signed rank test	two.sided	*
PC aa C40:1	low	5	0.238831	36	0.030365	0.0564046	Wilcoxon signed rank test	two.sided
PC aa C40:1	top	4	0.191487	35	0.0268478	0.0510003	Wilcoxon signed rank test	two.sided
PC aa C40:1	top	5	0.298116	15	0.00104523	0.0038062	Wilcoxon signed rank test	two.sided	**
PC aa C40:2	avg	4	0.360998	139	0.000140394	0.000835134	Wilcoxon signed rank test	two.sided	***
PC aa C40:2	low	4	0.344855	39	0.0431671	0.0767857	Wilcoxon signed rank test	two.sided
PC aa C40:2	low	5	0.483172	23	0.00474548	0.0119566	Wilcoxon signed rank test	two.sided	*
PC aa C40:2	top	4	0.561465	23	0.00474548	0.0119566	Wilcoxon signed rank test	two.sided	*
PC aa C40:2	top	5	0.564618	24	0.00559998	0.013681	Wilcoxon signed rank test	two.sided	*
PC aa C40:3	avg	4	0.321311	132	8.83105e-05	0.000593865	Wilcoxon signed rank test	two.sided	***
PC aa C40:3	low	4	0.299598	36	0.030365	0.0564046	Wilcoxon signed rank test	two.sided
PC aa C40:3	low	5	0.403898	23	0.00474548	0.0119566	Wilcoxon signed rank test	two.sided	*
PC aa C40:3	top	4	0.424758	24	0.00559998	0.013681	Wilcoxon signed rank test	two.sided	*
PC aa C40:3	top	5	0.513949	21	0.00336456	0.00927658	Wilcoxon signed rank test	two.sided	**
PC aa C40:4	avg	4	0.311205	151	0.000298181	0.00142802	Wilcoxon signed rank test	two.sided	**
PC aa C40:4	low	5	0.508747	20	0.00280762	0.00805156	Wilcoxon signed rank test	two.sided	**
PC aa C40:4	top	4	0.40118	37	0.0342331	0.0630438	Wilcoxon signed rank test	two.sided
PC aa C40:4	top	5	0.640668	18	0.00193024	0.00608718	Wilcoxon signed rank test	two.sided	**
PC aa C40:5	avg	4	0.370384	148	0.000248168	0.00123255	Wilcoxon signed rank test	two.sided	**
PC aa C40:5	low	4	0.360524	40	0.0482788	0.0840958	Wilcoxon signed rank test	two.sided
PC aa C40:5	low	5	0.534699	23	0.00474548	0.0119566	Wilcoxon signed rank test	two.sided	*
PC aa C40:5	top	5	0.660102	14	0.000839233	0.00324593	Wilcoxon signed rank test	two.sided	**
PC aa C40:6	avg	4	0.351579	178	0.00136748	0.00474684	Wilcoxon signed rank test	two.sided	**
PC aa C40:6	low	4	0.4478	31	0.0159302	0.0320932	Wilcoxon signed rank test	two.sided	*
PC aa C40:6	low	5	0.623924	19	0.00233459	0.00691069	Wilcoxon signed rank test	two.sided	**
PC aa C40:6	top	5	0.606408	15	0.00104523	0.0038062	Wilcoxon signed rank test	two.sided	**
PC aa C42:0	avg	3	-0.256074	571	0.0298944	0.0564046	Wilcoxon signed rank test	two.sided
PC aa C42:0	avg	4	0.287409	149	0.00026392	0.0012766	Wilcoxon signed rank test	two.sided	**
PC aa C42:0	low	4	0.370765	32	0.0182343	0.0362805	Wilcoxon signed rank test	two.sided	*
PC aa C42:0	low	5	0.419671	27	0.00896454	0.0197732	Wilcoxon signed rank test	two.sided	*
PC aa C42:0	top	5	0.505603	15	0.00104523	0.0038062	Wilcoxon signed rank test	two.sided	**
PC aa C42:1	avg	4	0.395626	119	3.54559e-05	0.000300131	Wilcoxon signed rank test	two.sided	***
PC aa C42:1	low	4	0.411939	30	0.0138702	0.028448	Wilcoxon signed rank test	two.sided	*
PC aa C42:1	low	5	0.431988	31	0.0159302	0.0320932	Wilcoxon signed rank test	two.sided	*
PC aa C42:1	top	4	0.289492	35	0.0268478	0.0510003	Wilcoxon signed rank test	two.sided
PC aa C42:1	top	5	0.52819	14	0.000839233	0.00324593	Wilcoxon signed rank test	two.sided	**
PC aa C42:2	avg	4	0.2182	169	0.000843662	0.00325004	Wilcoxon signed rank test	two.sided	**
PC aa C42:2	low	4	0.23767	37	0.0342331	0.0630438	Wilcoxon signed rank test	two.sided
PC aa C42:2	low	5	0.361403	20	0.00463869	0.0119566	Wilcoxon signed rank test with continuity correction	two.sided	*
PC aa C42:2	top	4	0.265647	38	0.0384903	0.0696216	Wilcoxon signed rank test	two.sided
PC aa C42:2	top	5	0.382833	19	0.00233459	0.00691069	Wilcoxon signed rank test	two.sided	**
PC aa C42:4	avg	4	0.303877	120	3.81301e-05	0.000300505	Wilcoxon signed rank test	two.sided	***
PC aa C42:4	low	5	0.339984	29	0.0120316	0.0252951	Wilcoxon signed rank test	two.sided	*
PC aa C42:4	top	4	0.401172	23	0.00474548	0.0119566	Wilcoxon signed rank test	two.sided	*
PC aa C42:4	top	5	0.505325	20	0.00280762	0.00805156	Wilcoxon signed rank test	two.sided	**
PC aa C42:5	avg	4	0.336497	168	0.000798407	0.00320359	Wilcoxon signed rank test	two.sided	**
PC aa C42:5	low	4	0.401151	30	0.0138702	0.028448	Wilcoxon signed rank test	two.sided	*
PC aa C42:5	low	5	0.540304	19	0.00233459	0.00691069	Wilcoxon signed rank test	two.sided	**
PC aa C42:5	top	4	0.396294	27	0.00896454	0.0197732	Wilcoxon signed rank test	two.sided	*
PC aa C42:5	top	5	0.613362	17	0.00157928	0.00528253	Wilcoxon signed rank test	two.sided	**
PC aa C42:6	avg	4	0.292811	122	4.40416e-05	0.000344131	Wilcoxon signed rank test	two.sided	***
PC aa C42:6	low	4	0.370404	23	0.00474548	0.0119566	Wilcoxon signed rank test	two.sided	*
PC aa C42:6	low	5	0.452052	24	0.00559998	0.013681	Wilcoxon signed rank test	two.sided	*
PC aa C42:6	top	4	0.382121	22	0.00400543	0.0106188	Wilcoxon signed rank test	two.sided	*
PC aa C42:6	top	5	0.584144	11	0.000419617	0.00183226	Wilcoxon signed rank test	two.sided	**
PC ae C30:0	avg	4	0.223869	220	0.009782	0.0214781	Wilcoxon signed rank test	two.sided	*
PC ae C30:0	low	4	0.31678	31	0.0159302	0.0320932	Wilcoxon signed rank test	two.sided	*
PC ae C30:0	low	5	0.480765	23	0.00474548	0.0119566	Wilcoxon signed rank test	two.sided	*
PC ae C30:0	top	5	0.603664	7	0.000144958	0.000835134	Wilcoxon signed rank test	two.sided	***
PC ae C30:2	avg	4	0.274177	144	0.000193346	0.00103655	Wilcoxon signed rank test	two.sided	**
PC ae C30:2	low	4	0.312481	23	0.00474548	0.0119566	Wilcoxon signed rank test	two.sided	*
PC ae C30:2	low	5	0.382049	19	0.00233459	0.00691069	Wilcoxon signed rank test	two.sided	**
PC ae C30:2	top	4	0.243781	20	0.00280762	0.00805156	Wilcoxon signed rank test	two.sided	**
PC ae C30:2	top	5	0.461305	12	0.000534058	0.0022456	Wilcoxon signed rank test	two.sided	**
PC ae C32:1	avg	4	0.3677	131	8.25246e-05	0.000558851	Wilcoxon signed rank test	two.sided	***
PC ae C32:1	low	4	0.399342	28	0.0104065	0.022341	Wilcoxon signed rank test	two.sided	*
PC ae C32:1	low	5	0.574836	24	0.00559998	0.013681	Wilcoxon signed rank test	two.sided	*
PC ae C32:1	top	5	0.594923	12	0.000534058	0.0022456	Wilcoxon signed rank test	two.sided	**
PC ae C32:2	avg	4	0.269477	150	0.000280576	0.00135378	Wilcoxon signed rank test	two.sided	**
PC ae C32:2	low	4	0.346161	36	0.030365	0.0564046	Wilcoxon signed rank test	two.sided
PC ae C32:2	low	5	0.479921	25	0.00657654	0.0153665	Wilcoxon signed rank test	two.sided	*
PC ae C32:2	top	4	0.198487	38	0.0384903	0.0696216	Wilcoxon signed rank test	two.sided
PC ae C32:2	top	5	0.489922	18	0.00193024	0.00608718	Wilcoxon signed rank test	two.sided	**
PC ae C34:0	avg	4	0.374328	162	0.000569883	0.00238584	Wilcoxon signed rank test	two.sided	**
PC ae C34:0	low	4	0.49585	22	0.00400543	0.0106188	Wilcoxon signed rank test	two.sided	*
PC ae C34:0	low	5	0.591517	17	0.00157928	0.00528253	Wilcoxon signed rank test	two.sided	**
PC ae C34:0	top	5	0.692036	7	0.000144958	0.000835134	Wilcoxon signed rank test	two.sided	***
PC ae C34:1	avg	4	0.341031	147	0.000233276	0.00119106	Wilcoxon signed rank test	two.sided	**
PC ae C34:1	low	4	0.384268	40	0.0482788	0.0840958	Wilcoxon signed rank test	two.sided
PC ae C34:1	low	5	0.569138	28	0.0104065	0.022341	Wilcoxon signed rank test	two.sided	*
PC ae C34:1	top	5	0.645228	18	0.00193024	0.00608718	Wilcoxon signed rank test	two.sided	**
PC ae C34:2	avg	4	0.329883	161	0.000538157	0.00225792	Wilcoxon signed rank test	two.sided	**
PC ae C34:2	low	4	0.372755	40	0.0482788	0.0840958	Wilcoxon signed rank test	two.sided
PC ae C34:2	low	5	0.571002	24	0.00559998	0.013681	Wilcoxon signed rank test	two.sided	*
PC ae C34:2	top	5	0.611866	23	0.00474548	0.0119566	Wilcoxon signed rank test	two.sided	*
PC ae C34:3	avg	4	0.407535	133	9.44651e-05	0.000633048	Wilcoxon signed rank test	two.sided	***
PC ae C34:3	low	5	0.522988	30	0.0138702	0.028448	Wilcoxon signed rank test	two.sided	*
PC ae C34:3	top	5	0.605163	16	0.00128937	0.00449184	Wilcoxon signed rank test	two.sided	**
PC ae C36:0	avg	4	0.320687	138	0.000131546	0.000803428	Wilcoxon signed rank test	two.sided	***
PC ae C36:0	low	4	0.436668	23	0.00474548	0.0119566	Wilcoxon signed rank test	two.sided	*
PC ae C36:0	low	5	0.599798	16	0.00128937	0.00449184	Wilcoxon signed rank test	two.sided	**
PC ae C36:0	top	5	0.594532	14	0.000839233	0.00324593	Wilcoxon signed rank test	two.sided	**
PC ae C36:1	avg	3	-0.244217	562	0.0408014	0.0737329	Wilcoxon signed rank test	two.sided
PC ae C36:1	avg	4	0.26006	181	0.00159808	0.00532695	Wilcoxon signed rank test	two.sided	**
PC ae C36:1	low	4	0.308139	36	0.030365	0.0564046	Wilcoxon signed rank test	two.sided
PC ae C36:1	low	5	0.427432	26	0.00769043	0.0175236	Wilcoxon signed rank test	two.sided	*
PC ae C36:1	top	3	-0.418115	133	0.0384903	0.0696216	Wilcoxon signed rank test	two.sided
PC ae C36:1	top	5	0.470583	25	0.00657654	0.0153665	Wilcoxon signed rank test	two.sided	*
PC ae C36:2	avg	4	0.301636	176	0.00123081	0.00445677	Wilcoxon signed rank test	two.sided	**
PC ae C36:2	low	4	0.340085	34	0.023674	0.0455088	Wilcoxon signed rank test	two.sided	*
PC ae C36:2	low	5	0.56224	22	0.00400543	0.0106188	Wilcoxon signed rank test	two.sided	*
PC ae C36:2	top	5	0.613219	16	0.00128937	0.00449184	Wilcoxon signed rank test	two.sided	**
PC ae C36:3	avg	4	0.314167	170	0.000891217	0.00341279	Wilcoxon signed rank test	two.sided	**
PC ae C36:3	low	5	0.562712	29	0.0120316	0.0252951	Wilcoxon signed rank test	two.sided	*
PC ae C36:3	top	5	0.637518	21	0.00336456	0.00927658	Wilcoxon signed rank test	two.sided	**
PC ae C36:4	avg	4	0.356832	151	0.000298181	0.00142802	Wilcoxon signed rank test	two.sided	**
PC ae C36:4	low	5	0.505581	26	0.00769043	0.0175236	Wilcoxon signed rank test	two.sided	*
PC ae C36:4	top	5	0.596596	31	0.0159302	0.0320932	Wilcoxon signed rank test	two.sided	*
PC ae C36:5	avg	4	0.413133	116	2.84317e-05	0.00024388	Wilcoxon signed rank test	two.sided	***
PC ae C36:5	low	4	0.392747	38	0.0384903	0.0696216	Wilcoxon signed rank test	two.sided
PC ae C36:5	low	5	0.525059	27	0.00896454	0.0197732	Wilcoxon signed rank test	two.sided	*
PC ae C36:5	top	5	0.613051	23	0.00474548	0.0119566	Wilcoxon signed rank test	two.sided	*
PC ae C38:0	avg	4	0.207819	193	0.00290809	0.00832733	Wilcoxon signed rank test	two.sided	**
PC ae C38:0	low	5	0.548308	27	0.00896454	0.0197732	Wilcoxon signed rank test	two.sided	*
PC ae C38:0	top	5	0.577389	15	0.00104523	0.0038062	Wilcoxon signed rank test	two.sided	**
PC ae C38:1	avg	4	0.517823	197	0.00352048	0.00967882	Wilcoxon signed rank test	two.sided	**
PC ae C38:1	low	2	0.900746	29	0.0120316	0.0252951	Wilcoxon signed rank test	two.sided	*
PC ae C38:1	low	4	0.926725	25	0.00657654	0.0153665	Wilcoxon signed rank test	two.sided	*
PC ae C38:1	low	5	1.21678	8	0.000190735	0.0010254	Wilcoxon signed rank test	two.sided	**
PC ae C38:1	top	4	0.763897	20	0.00280762	0.00805156	Wilcoxon signed rank test	two.sided	**
PC ae C38:2	avg	4	0.308562	169	0.000843662	0.00325004	Wilcoxon signed rank test	two.sided	**
PC ae C38:2	low	4	0.282441	33	0.020813	0.0407394	Wilcoxon signed rank test	two.sided	*
PC ae C38:2	low	5	0.463982	19	0.00233459	0.00691069	Wilcoxon signed rank test	two.sided	**
PC ae C38:2	top	4	0.346905	34	0.023674	0.0455088	Wilcoxon signed rank test	two.sided	*
PC ae C38:2	top	5	0.543027	26	0.00769043	0.0175236	Wilcoxon signed rank test	two.sided	*
PC ae C38:3	avg	3	-0.294327	569	0.0320787	0.0594735	Wilcoxon signed rank test	two.sided
PC ae C38:3	avg	4	0.319205	147	0.000233276	0.00119106	Wilcoxon signed rank test	two.sided	**
PC ae C38:3	low	5	0.413977	26	0.00769043	0.0175236	Wilcoxon signed rank test	two.sided	*
PC ae C38:3	top	3	-0.381517	131	0.0482788	0.0840958	Wilcoxon signed rank test	two.sided
PC ae C38:3	top	4	0.450893	30	0.0138702	0.028448	Wilcoxon signed rank test	two.sided	*
PC ae C38:3	top	5	0.468638	28	0.0104065	0.022341	Wilcoxon signed rank test	two.sided	*
PC ae C38:4	avg	4	0.344138	145	0.000205904	0.00109778	Wilcoxon signed rank test	two.sided	**
PC ae C38:4	low	4	0.372083	33	0.020813	0.0407394	Wilcoxon signed rank test	two.sided	*
PC ae C38:4	low	5	0.522213	27	0.00896454	0.0197732	Wilcoxon signed rank test	two.sided	*
PC ae C38:4	top	4	0.339878	39	0.0431671	0.0767857	Wilcoxon signed rank test	two.sided
PC ae C38:4	top	5	0.570562	23	0.00474548	0.0119566	Wilcoxon signed rank test	two.sided	*
PC ae C38:5	avg	4	0.36429	141	0.00015974	0.000904102	Wilcoxon signed rank test	two.sided	***
PC ae C38:5	low	4	0.373955	39	0.0431671	0.0767857	Wilcoxon signed rank test	two.sided
PC ae C38:5	low	5	0.528895	29	0.0120316	0.0252951	Wilcoxon signed rank test	two.sided	*
PC ae C38:5	top	4	0.291437	38	0.0384903	0.0696216	Wilcoxon signed rank test	two.sided
PC ae C38:5	top	5	0.60446	27	0.00896454	0.0197732	Wilcoxon signed rank test	two.sided	*
PC ae C38:6	avg	4	0.389071	136	0.000115358	0.000713593	Wilcoxon signed rank test	two.sided	***
PC ae C38:6	low	4	0.460542	28	0.0104065	0.022341	Wilcoxon signed rank test	two.sided	*
PC ae C38:6	low	5	0.556455	27	0.00896454	0.0197732	Wilcoxon signed rank test	two.sided	*
PC ae C38:6	top	5	0.609889	23	0.00474548	0.0119566	Wilcoxon signed rank test	two.sided	*
PC ae C40:1	avg	4	0.301606	203	0.00465347	0.0119566	Wilcoxon signed rank test	two.sided	*
PC ae C40:1	low	4	0.334328	38	0.0384903	0.0696216	Wilcoxon signed rank test	two.sided
PC ae C40:1	low	5	0.720019	22	0.00400543	0.0106188	Wilcoxon signed rank test	two.sided	*
PC ae C40:1	top	4	0.351412	27	0.00896454	0.0197732	Wilcoxon signed rank test	two.sided	*
PC ae C40:1	top	5	0.791123	7	0.000144958	0.000835134	Wilcoxon signed rank test	two.sided	***
PC ae C40:2	avg	3	-0.330804	620	0.00405211	0.0107131	Wilcoxon signed rank test	two.sided	*
PC ae C40:2	avg	4	0.229448	182	0.00168235	0.00558852	Wilcoxon signed rank test	two.sided	**
PC ae C40:2	low	4	0.260104	34	0.023674	0.0455088	Wilcoxon signed rank test	two.sided	*
PC ae C40:2	low	5	0.415525	22	0.00400543	0.0106188	Wilcoxon signed rank test	two.sided	*
PC ae C40:2	top	3	-0.45566	136	0.0268478	0.0510003	Wilcoxon signed rank test	two.sided
PC ae C40:2	top	4	0.248638	32	0.0182343	0.0362805	Wilcoxon signed rank test	two.sided	*
PC ae C40:2	top	5	0.468032	17	0.00157928	0.00528253	Wilcoxon signed rank test	two.sided	**
PC ae C40:3	avg	3	-0.463813	675	0.000205904	0.00109778	Wilcoxon signed rank test	two.sided	**
PC ae C40:3	avg	4	0.256981	181	0.00159808	0.00532695	Wilcoxon signed rank test	two.sided	**
PC ae C40:3	low	5	0.268043	25	0.00657654	0.0153665	Wilcoxon signed rank test	two.sided	*
PC ae C40:3	top	3	-0.558577	146	0.00657654	0.0153665	Wilcoxon signed rank test	two.sided	*
PC ae C40:3	top	4	0.508192	22	0.00400543	0.0106188	Wilcoxon signed rank test	two.sided	*
PC ae C40:3	top	5	0.344318	23	0.00474548	0.0119566	Wilcoxon signed rank test	two.sided	*
PC ae C40:4	avg	4	0.402911	115	2.63907e-05	0.000228404	Wilcoxon signed rank test	two.sided	***
PC ae C40:4	low	4	0.354189	30	0.0138702	0.028448	Wilcoxon signed rank test	two.sided	*
PC ae C40:4	low	5	0.506168	21	0.00336456	0.00927658	Wilcoxon signed rank test	two.sided	**
PC ae C40:4	top	4	0.497939	27	0.00896454	0.0197732	Wilcoxon signed rank test	two.sided	*
PC ae C40:4	top	5	0.548454	16	0.00128937	0.00449184	Wilcoxon signed rank test	two.sided	**
PC ae C40:5	avg	4	0.43041	104	1.12746e-05	0.000126512	Wilcoxon signed rank test	two.sided	***
PC ae C40:5	low	4	0.411672	24	0.00559998	0.013681	Wilcoxon signed rank test	two.sided	*
PC ae C40:5	low	5	0.534482	21	0.00336456	0.00927658	Wilcoxon signed rank test	two.sided	**
PC ae C40:5	top	4	0.450446	29	0.0120316	0.0252951	Wilcoxon signed rank test	two.sided	*
PC ae C40:5	top	5	0.585381	14	0.000839233	0.00324593	Wilcoxon signed rank test	two.sided	**
PC ae C40:6	avg	4	0.400319	147	0.000233276	0.00119106	Wilcoxon signed rank test	two.sided	**
PC ae C40:6	low	4	0.492005	27	0.00896454	0.0197732	Wilcoxon signed rank test	two.sided	*
PC ae C40:6	low	5	0.583684	25	0.00657654	0.0153665	Wilcoxon signed rank test	two.sided	*
PC ae C40:6	top	4	0.254004	36	0.030365	0.0564046	Wilcoxon signed rank test	two.sided
PC ae C40:6	top	5	0.591044	15	0.00104523	0.0038062	Wilcoxon signed rank test	two.sided	**
PC ae C42:0	avg	3	0.0970774	263	0.0481645	0.0840958	Wilcoxon signed rank test	two.sided
PC ae C42:0	avg	4	0.183096	111	1.95008e-05	0.000182702	Wilcoxon signed rank test	two.sided	***
PC ae C42:0	low	4	0.186932	26	0.00769043	0.0175236	Wilcoxon signed rank test	two.sided	*
PC ae C42:0	low	5	0.242431	22	0.00400543	0.0106188	Wilcoxon signed rank test	two.sided	*
PC ae C42:0	top	2	0.157715	36	0.030365	0.0564046	Wilcoxon signed rank test	two.sided
PC ae C42:0	top	4	0.2084	27	0.00896454	0.0197732	Wilcoxon signed rank test	two.sided	*
PC ae C42:0	top	5	0.3079	16	0.00128937	0.00449184	Wilcoxon signed rank test	two.sided	**
PC ae C42:1	avg	3	-0.257894	597	0.0121819	0.0255834	Wilcoxon signed rank test with continuity correction	two.sided	*
PC ae C42:1	avg	4	0.14229	215	0.00791797	0.0179784	Wilcoxon signed rank test	two.sided	*
PC ae C42:1	low	5	0.358815	26	0.00769043	0.0175236	Wilcoxon signed rank test	two.sided	*
PC ae C42:1	top	3	-0.305381	131	0.0482788	0.0840958	Wilcoxon signed rank test	two.sided
PC ae C42:1	top	4	0.278911	33	0.020813	0.0407394	Wilcoxon signed rank test	two.sided	*
PC ae C42:1	top	5	0.414215	28	0.0104065	0.022341	Wilcoxon signed rank test	two.sided	*
PC ae C42:2	avg	4	0.352654	148	0.000248168	0.00123255	Wilcoxon signed rank test	two.sided	**
PC ae C42:2	low	4	0.421241	30	0.0138702	0.028448	Wilcoxon signed rank test	two.sided	*
PC ae C42:2	low	5	0.673939	19	0.00233459	0.00691069	Wilcoxon signed rank test	two.sided	**
PC ae C42:2	top	4	0.353687	27	0.00896454	0.0197732	Wilcoxon signed rank test	two.sided	*
PC ae C42:2	top	5	0.690486	9	0.00025177	0.00123255	Wilcoxon signed rank test	two.sided	**
PC ae C42:3	avg	3	-0.241795	560	0.0436264	0.0775312	Wilcoxon signed rank test	two.sided
PC ae C42:3	avg	4	0.285596	196	0.00335754	0.00927658	Wilcoxon signed rank test	two.sided	**
PC ae C42:3	low	4	0.357804	38	0.0384903	0.0696216	Wilcoxon signed rank test	two.sided
PC ae C42:3	low	5	0.648522	23	0.00474548	0.0119566	Wilcoxon signed rank test	two.sided	*
PC ae C42:3	top	4	0.232861	38	0.0384903	0.0696216	Wilcoxon signed rank test	two.sided
PC ae C42:3	top	5	0.589622	13	0.000671387	0.00271651	Wilcoxon signed rank test	two.sided	**
PC ae C42:4	avg	4	0.46547	107	1.43009e-05	0.000148735	Wilcoxon signed rank test	two.sided	***
PC ae C42:4	low	4	0.478479	18	0.00193024	0.00608718	Wilcoxon signed rank test	two.sided	**
PC ae C42:4	low	5	0.703429	12	0.000534058	0.0022456	Wilcoxon signed rank test	two.sided	**
PC ae C42:4	top	4	0.472457	30	0.0138702	0.028448	Wilcoxon signed rank test	two.sided	*
PC ae C42:4	top	5	0.720478	7	0.000144958	0.000835134	Wilcoxon signed rank test	two.sided	***
PC ae C42:5	avg	4	0.34321	110	1.8059e-05	0.000170019	Wilcoxon signed rank test	two.sided	***
PC ae C42:5	low	4	0.355001	25	0.00657654	0.0153665	Wilcoxon signed rank test	two.sided	*
PC ae C42:5	low	5	0.488111	22	0.00400543	0.0106188	Wilcoxon signed rank test	two.sided	*
PC ae C42:5	top	4	0.346174	28	0.0104065	0.022341	Wilcoxon signed rank test	two.sided	*
PC ae C42:5	top	5	0.52351	6	0.000106812	0.000675889	Wilcoxon signed rank test	two.sided	***
PC ae C44:3	avg	3	-0.314126	615	0.00509685	0.0128252	Wilcoxon signed rank test	two.sided	*
PC ae C44:3	avg	4	0.145581	218	0.00899504	0.0198178	Wilcoxon signed rank test	two.sided	*
PC ae C44:3	top	3	-0.512146	143	0.0104065	0.022341	Wilcoxon signed rank test	two.sided	*
PC ae C44:3	top	5	0.362139	20	0.00280762	0.00805156	Wilcoxon signed rank test	two.sided	**
PC ae C44:4	avg	4	0.476826	91	3.80771e-06	7.34888e-05	Wilcoxon signed rank test	two.sided	***
PC ae C44:4	low	4	0.574881	0	7.62939e-06	8.92408e-05	Wilcoxon signed rank test	two.sided	***
PC ae C44:4	low	5	0.769947	3	3.8147e-05	0.000300505	Wilcoxon signed rank test	two.sided	***
PC ae C44:4	top	4	0.532652	17	0.00157928	0.00528253	Wilcoxon signed rank test	two.sided	**
PC ae C44:4	top	5	0.866807	1	1.52588e-05	0.000148735	Wilcoxon signed rank test	two.sided	***
PC ae C44:5	avg	4	0.402281	139	0.000140394	0.000835134	Wilcoxon signed rank test	two.sided	***
PC ae C44:5	low	4	0.477867	22	0.00400543	0.0106188	Wilcoxon signed rank test	two.sided	*
PC ae C44:5	low	5	0.658143	22	0.00400543	0.0106188	Wilcoxon signed rank test	two.sided	*
PC ae C44:5	top	4	0.398397	21	0.00336456	0.00927658	Wilcoxon signed rank test	two.sided	**
PC ae C44:5	top	5	0.725221	4	5.34058e-05	0.000390428	Wilcoxon signed rank test	two.sided	***
PC ae C44:6	avg	4	0.351419	153	0.000336437	0.00155341	Wilcoxon signed rank test	two.sided	**
PC ae C44:6	low	4	0.421131	23	0.00474548	0.0119566	Wilcoxon signed rank test	two.sided	*
PC ae C44:6	low	5	0.528863	22	0.00400543	0.0106188	Wilcoxon signed rank test	two.sided	*
PC ae C44:6	top	4	0.303914	40	0.0482788	0.0840958	Wilcoxon signed rank test	two.sided
PC ae C44:6	top	5	0.665098	7	0.000144958	0.000835134	Wilcoxon signed rank test	two.sided	***
SM (OH) C14:1	avg	4	0.376569	143	0.000181489	0.00101529	Wilcoxon signed rank test	two.sided	**
SM (OH) C14:1	low	4	0.410848	23	0.00474548	0.0119566	Wilcoxon signed rank test	two.sided	*
SM (OH) C14:1	low	5	0.546582	15	0.00104523	0.0038062	Wilcoxon signed rank test	two.sided	**
SM (OH) C14:1	top	4	0.280553	27	0.00896454	0.0197732	Wilcoxon signed rank test	two.sided	*
SM (OH) C14:1	top	5	0.613935	20	0.00280762	0.00805156	Wilcoxon signed rank test	two.sided	**
SM (OH) C16:1	avg	4	0.40537	135	0.000107966	0.000676542	Wilcoxon signed rank test	two.sided	***
SM (OH) C16:1	low	4	0.452004	19	0.00233459	0.00691069	Wilcoxon signed rank test	two.sided	**
SM (OH) C16:1	low	5	0.571176	14	0.000839233	0.00324593	Wilcoxon signed rank test	two.sided	**
SM (OH) C16:1	top	4	0.300469	22	0.00400543	0.0106188	Wilcoxon signed rank test	two.sided	*
SM (OH) C16:1	top	5	0.596623	18	0.00193024	0.00608718	Wilcoxon signed rank test	two.sided	**
SM (OH) C22:1	avg	4	0.311147	159	0.000479453	0.00208881	Wilcoxon signed rank test	two.sided	**
SM (OH) C22:1	low	4	0.325744	35	0.0268478	0.0510003	Wilcoxon signed rank test	two.sided
SM (OH) C22:1	low	5	0.439277	28	0.0104065	0.022341	Wilcoxon signed rank test	two.sided	*
SM (OH) C22:1	top	4	0.231785	37	0.0342331	0.0630438	Wilcoxon signed rank test	two.sided
SM (OH) C22:1	top	5	0.572541	21	0.00336456	0.00927658	Wilcoxon signed rank test	two.sided	**
SM (OH) C22:2	avg	4	0.425441	120	3.81301e-05	0.000300505	Wilcoxon signed rank test	two.sided	***
SM (OH) C22:2	low	4	0.40164	23	0.00474548	0.0119566	Wilcoxon signed rank test	two.sided	*
SM (OH) C22:2	low	5	0.523206	19	0.00233459	0.00691069	Wilcoxon signed rank test	two.sided	**
SM (OH) C22:2	top	4	0.329677	20	0.00280762	0.00805156	Wilcoxon signed rank test	two.sided	**
SM (OH) C22:2	top	5	0.656804	14	0.000839233	0.00324593	Wilcoxon signed rank test	two.sided	**
SM (OH) C24:1	avg	4	0.305247	147	0.000233276	0.00119106	Wilcoxon signed rank test	two.sided	**
SM (OH) C24:1	low	4	0.294655	40	0.0482788	0.0840958	Wilcoxon signed rank test	two.sided
SM (OH) C24:1	low	5	0.523463	23	0.00474548	0.0119566	Wilcoxon signed rank test	two.sided	*
SM (OH) C24:1	top	4	0.259844	35	0.0268478	0.0510003	Wilcoxon signed rank test	two.sided
SM (OH) C24:1	top	5	0.65446	15	0.00104523	0.0038062	Wilcoxon signed rank test	two.sided	**
SM C16:0	avg	4	0.394826	107	1.43009e-05	0.000148735	Wilcoxon signed rank test	two.sided	***
SM C16:0	low	4	0.413253	20	0.00280762	0.00805156	Wilcoxon signed rank test	two.sided	**
SM C16:0	low	5	0.560777	15	0.00104523	0.0038062	Wilcoxon signed rank test	two.sided	**
SM C16:0	top	4	0.282108	25	0.00657654	0.0153665	Wilcoxon signed rank test	two.sided	*
SM C16:0	top	5	0.605919	18	0.00193024	0.00608718	Wilcoxon signed rank test	two.sided	**
SM C16:1	avg	4	0.403706	110	1.8059e-05	0.000170019	Wilcoxon signed rank test	two.sided	***
SM C16:1	low	4	0.377686	30	0.0138702	0.028448	Wilcoxon signed rank test	two.sided	*
SM C16:1	low	5	0.557898	19	0.00233459	0.00691069	Wilcoxon signed rank test	two.sided	**
SM C16:1	top	4	0.284138	19	0.00233459	0.00691069	Wilcoxon signed rank test	two.sided	**
SM C16:1	top	5	0.636024	18	0.00193024	0.00608718	Wilcoxon signed rank test	two.sided	**
SM C18:0	avg	4	0.464535	107	1.43009e-05	0.000148735	Wilcoxon signed rank test	two.sided	***
SM C18:0	low	4	0.470386	15	0.00104523	0.0038062	Wilcoxon signed rank test	two.sided	**
SM C18:0	low	5	0.62987	9	0.00025177	0.00123255	Wilcoxon signed rank test	two.sided	**
SM C18:0	top	4	0.355064	21	0.00336456	0.00927658	Wilcoxon signed rank test	two.sided	**
SM C18:0	top	5	0.652932	14	0.000839233	0.00324593	Wilcoxon signed rank test	two.sided	**
SM C18:1	avg	4	0.444329	114	2.44852e-05	0.00021383	Wilcoxon signed rank test	two.sided	***
SM C18:1	low	4	0.44073	16	0.00128937	0.00449184	Wilcoxon signed rank test	two.sided	**
SM C18:1	low	5	0.550479	16	0.00128937	0.00449184	Wilcoxon signed rank test	two.sided	**
SM C18:1	top	4	0.318975	21	0.00336456	0.00927658	Wilcoxon signed rank test	two.sided	**
SM C18:1	top	5	0.596489	13	0.000671387	0.00271651	Wilcoxon signed rank test	two.sided	**
SM C20:2	avg	4	0.544427	99	7.50814e-06	8.92408e-05	Wilcoxon signed rank test	two.sided	***
SM C20:2	low	2	0.368723	34	0.023674	0.0455088	Wilcoxon signed rank test	two.sided	*
SM C20:2	low	4	0.524603	9	0.00025177	0.00123255	Wilcoxon signed rank test	two.sided	**
SM C20:2	low	5	0.812786	1	1.52588e-05	0.000148735	Wilcoxon signed rank test	two.sided	***
SM C20:2	top	4	0.533146	33	0.020813	0.0407394	Wilcoxon signed rank test	two.sided	*
SM C20:2	top	5	0.925219	12	0.000534058	0.0022456	Wilcoxon signed rank test	two.sided	**
SM C22:3	avg	4	0.531149	96	5.84516e-06	8.92408e-05	Wilcoxon signed rank test	two.sided	***
SM C22:3	low	4	0.688635	12	0.000534058	0.0022456	Wilcoxon signed rank test	two.sided	**
SM C22:3	low	5	0.818871	0	7.62939e-06	8.92408e-05	Wilcoxon signed rank test	two.sided	***
SM C22:3	top	4	0.453836	27	0.00896454	0.0197732	Wilcoxon signed rank test	two.sided	*
SM C22:3	top	5	0.772128	19	0.00233459	0.00691069	Wilcoxon signed rank test	two.sided	**
SM C24:0	avg	4	0.340216	130	7.70876e-05	0.000525721	Wilcoxon signed rank test	two.sided	***
SM C24:0	low	4	0.338307	31	0.0159302	0.0320932	Wilcoxon signed rank test	two.sided	*
SM C24:0	low	5	0.500892	21	0.00336456	0.00927658	Wilcoxon signed rank test	two.sided	**
SM C24:0	top	4	0.265711	34	0.023674	0.0455088	Wilcoxon signed rank test	two.sided	*
SM C24:0	top	5	0.632999	13	0.000671387	0.00271651	Wilcoxon signed rank test	two.sided	**
SM C24:1	avg	4	0.429414	104	1.12746e-05	0.000126512	Wilcoxon signed rank test	two.sided	***
SM C24:1	low	4	0.389535	25	0.00657654	0.0153665	Wilcoxon signed rank test	two.sided	*
SM C24:1	low	5	0.555	18	0.00193024	0.00608718	Wilcoxon signed rank test	two.sided	**
SM C24:1	top	4	0.355765	18	0.00193024	0.00608718	Wilcoxon signed rank test	two.sided	**
SM C24:1	top	5	0.6947	7	0.000144958	0.000835134	Wilcoxon signed rank test	two.sided	***
SM C26:1	avg	4	0.337982	141	0.00015974	0.000904102	Wilcoxon signed rank test	two.sided	***
SM C26:1	low	4	0.351141	36	0.030365	0.0564046	Wilcoxon signed rank test	two.sided
SM C26:1	low	5	0.489412	29	0.0120316	0.0252951	Wilcoxon signed rank test	two.sided	*
SM C26:1	top	4	0.295232	28	0.0104065	0.022341	Wilcoxon signed rank test	two.sided	*
SM C26:1	top	5	0.63074	13	0.000671387	0.00271651	Wilcoxon signed rank test	two.sided	**
H1	avg	4	0.209246	210	0.00637174	0.0153665	Wilcoxon signed rank test	two.sided	*
H1	low	4	0.277923	34	0.023674	0.0455088	Wilcoxon signed rank test	two.sided	*
H1	low	5	0.516767	25	0.00657654	0.0153665	Wilcoxon signed rank test	two.sided	*
H1	top	5	0.566707	9	0.00025177	0.00123255	Wilcoxon signed rank test	two.sided	**
C2+C3/C0	avg	3	1.69076	0	1.81899e-12	3.51065e-10	Wilcoxon signed rank test	two.sided	***
C2+C3/C0	avg	4	0.208025	259	0.0421944	0.0761788	Wilcoxon signed rank test	two.sided
C2+C3/C0	low	2	-0.370207	135	0.030365	0.0564046	Wilcoxon signed rank test	two.sided
C2+C3/C0	low	3	1.64571	0	7.62939e-06	8.92408e-05	Wilcoxon signed rank test	two.sided	***
C2+C3/C0	low	5	-0.460642	142	0.0120316	0.0252951	Wilcoxon signed rank test	two.sided	*
C2+C3/C0	top	3	1.51381	0	7.62939e-06	8.92408e-05	Wilcoxon signed rank test	two.sided	***
C2+C3/C0	top	5	-0.635644	171	7.62939e-06	8.92408e-05	Wilcoxon signed rank test	two.sided	***
AAA	avg	4	0.520313	83	1.85863e-06	4.17112e-05	Wilcoxon signed rank test	two.sided	***
AAA	low	4	0.706544	3	3.8147e-05	0.000300505	Wilcoxon signed rank test	two.sided	***
AAA	low	5	0.67069	6	0.000106812	0.000675889	Wilcoxon signed rank test	two.sided	***
AAA	top	4	0.409278	26	0.00769043	0.0175236	Wilcoxon signed rank test	two.sided	*
AAA	top	5	0.776473	7	0.000144958	0.000835134	Wilcoxon signed rank test	two.sided	***
BCAA	avg	3	-0.604276	745	8.69366e-07	2.17906e-05	Wilcoxon signed rank test	two.sided	***
BCAA	avg	4	0.29462	141	0.00015974	0.000904102	Wilcoxon signed rank test	two.sided	***
BCAA	low	3	-0.636141	157	0.000839233	0.00324593	Wilcoxon signed rank test	two.sided	**
BCAA	low	4	0.365129	23	0.00474548	0.0119566	Wilcoxon signed rank test	two.sided	*
BCAA	low	5	0.484586	19	0.00233459	0.00691069	Wilcoxon signed rank test	two.sided	**
BCAA	top	3	-0.58964	149	0.00400543	0.0106188	Wilcoxon signed rank test	two.sided	*
BCAA	top	4	0.330437	34	0.023674	0.0455088	Wilcoxon signed rank test	two.sided	*
BCAA	top	5	0.709541	9	0.00025177	0.00123255	Wilcoxon signed rank test	two.sided	**
C2 / C0	avg	3	1.72145	0	1.81899e-12	3.51065e-10	Wilcoxon signed rank test	two.sided	***
C2 / C0	avg	4	0.229916	254	0.0356043	0.0653819	Wilcoxon signed rank test	two.sided
C2 / C0	low	2	-0.386763	135	0.030365	0.0564046	Wilcoxon signed rank test	two.sided
C2 / C0	low	3	1.67689	0	7.62939e-06	8.92408e-05	Wilcoxon signed rank test	two.sided	***
C2 / C0	low	5	-0.471389	140	0.0159302	0.0320932	Wilcoxon signed rank test	two.sided	*
C2 / C0	top	3	1.52383	0	7.62939e-06	8.92408e-05	Wilcoxon signed rank test	two.sided	***
C2 / C0	top	5	-0.65934	171	7.62939e-06	8.92408e-05	Wilcoxon signed rank test	two.sided	***
Cit / Arg	avg	3	1.31353	3	9.09495e-12	9.23855e-10	Wilcoxon signed rank test	two.sided	***
Cit / Arg	avg	4	1.01192	3	9.09495e-12	9.23855e-10	Wilcoxon signed rank test	two.sided	***
Cit / Arg	low	3	1.43887	0	7.62939e-06	8.92408e-05	Wilcoxon signed rank test	two.sided	***
Cit / Arg	low	4	0.685196	11	0.000419617	0.00183226	Wilcoxon signed rank test	two.sided	**
Cit / Arg	low	5	0.251218	37	0.0342331	0.0630438	Wilcoxon signed rank test	two.sided
Cit / Arg	top	2	0.395038	39	0.0431671	0.0767857	Wilcoxon signed rank test	two.sided
Cit / Arg	top	4	1.10726	8	0.000190735	0.0010254	Wilcoxon signed rank test	two.sided	**
Cit / Orn	avg	3	-0.570733	792	2.69756e-09	1.62697e-07	Wilcoxon signed rank test	two.sided	***
Cit / Orn	avg	4	-0.342992	733	2.67371e-06	5.67062e-05	Wilcoxon signed rank test	two.sided	***
Cit / Orn	low	2	-0.243292	137	0.023674	0.0455088	Wilcoxon signed rank test	two.sided	*
Cit / Orn	low	3	-0.870714	171	7.62939e-06	8.92408e-05	Wilcoxon signed rank test	two.sided	***
Cit / Orn	low	4	-0.391222	168	3.8147e-05	0.000300505	Wilcoxon signed rank test	two.sided	***
Cit / Orn	low	5	-0.385269	143	0.0104065	0.022341	Wilcoxon signed rank test	two.sided	*
Cit / Orn	top	4	-0.617045	168	3.8147e-05	0.000300505	Wilcoxon signed rank test	two.sided	***
Cit / Orn	top	5	-0.52571	159	0.000534058	0.0022456	Wilcoxon signed rank test	two.sided	**
CPT I ratio	avg	3	1.37465	0	3.68087e-08	1.5553e-06	Wilcoxon signed rank test with continuity correction	two.sided	***
CPT I ratio	avg	4	0.232287	83.5	0.000709785	0.00286587	Wilcoxon signed rank test with continuity correction	two.sided	**
CPT I ratio	low	3	1.43887	0	0.000213722	0.00110883	Wilcoxon signed rank test with continuity correction	two.sided	**
CPT I ratio	top	3	0.858737	3	0.000354298	0.00161915	Wilcoxon signed rank test with continuity correction	two.sided	**
Essential AA	avg	3	-0.540556	732	2.9235e-06	6.0025e-05	Wilcoxon signed rank test	two.sided	***
Essential AA	avg	4	0.315116	136	0.000115358	0.000713593	Wilcoxon signed rank test	two.sided	***
Essential AA	low	3	-0.558185	149	0.00400543	0.0106188	Wilcoxon signed rank test	two.sided	*
Essential AA	low	4	0.417112	15	0.00104523	0.0038062	Wilcoxon signed rank test	two.sided	**
Essential AA	low	5	0.518518	8	0.000190735	0.0010254	Wilcoxon signed rank test	two.sided	**
Essential AA	top	3	-0.500545	140	0.0159302	0.0320932	Wilcoxon signed rank test	two.sided	*
Essential AA	top	4	0.347757	22	0.00400543	0.0106188	Wilcoxon signed rank test	two.sided	*
Essential AA	top	5	0.707241	7	0.000144958	0.000835134	Wilcoxon signed rank test	two.sided	***
Fisher ratio	avg	3	-0.48884	813	3.45608e-11	3.1763e-09	Wilcoxon signed rank test	two.sided	***
Fisher ratio	avg	4	-0.228818	780	1.58198e-08	7.82875e-07	Wilcoxon signed rank test	two.sided	***
Fisher ratio	low	3	-0.483948	171	7.62939e-06	8.92408e-05	Wilcoxon signed rank test	two.sided	***
Fisher ratio	low	4	-0.342945	170	1.52588e-05	0.000148735	Wilcoxon signed rank test	two.sided	***
Fisher ratio	low	5	-0.188445	152	0.00233459	0.00691069	Wilcoxon signed rank test	two.sided	**
Fisher ratio	top	3	-0.521395	170	1.52588e-05	0.000148735	Wilcoxon signed rank test	two.sided	***
Glucogenic AA	avg	3	-0.323962	618	0.00444481	0.0117033	Wilcoxon signed rank test	two.sided	*
Glucogenic AA	avg	4	0.404246	93	4.52763e-06	8.56699e-05	Wilcoxon signed rank test	two.sided	***
Glucogenic AA	low	4	0.531153	11	0.000419617	0.00183226	Wilcoxon signed rank test	two.sided	**
Glucogenic AA	low	5	0.710001	5	7.62939e-05	0.000524012	Wilcoxon signed rank test	two.sided	***
Glucogenic AA	top	4	0.414184	18	0.00193024	0.00608718	Wilcoxon signed rank test	two.sided	**
Glucogenic AA	top	5	0.857112	4	5.34058e-05	0.000390428	Wilcoxon signed rank test	two.sided	***
MUFA-PC	avg	4	0.349613	136	0.000115358	0.000713593	Wilcoxon signed rank test	two.sided	***
MUFA-PC	low	4	0.359518	40	0.0482788	0.0840958	Wilcoxon signed rank test	two.sided
MUFA-PC	low	5	0.52494	30	0.0138702	0.028448	Wilcoxon signed rank test	two.sided	*
MUFA-PC	top	5	0.643959	16	0.00128937	0.00449184	Wilcoxon signed rank test	two.sided	**
MUFA-PC / SFA-PC	avg	3	-0.137453	677	0.000181489	0.00101529	Wilcoxon signed rank test	two.sided	**
MUFA-PC / SFA-PC	low	3	-0.186729	155	0.00128937	0.00449184	Wilcoxon signed rank test	two.sided	**
MUFA-PC / SFA-PC	top	3	-0.0975653	138	0.020813	0.0407394	Wilcoxon signed rank test	two.sided	*
Non essential AA	avg	3	-0.3508	640	0.00151762	0.00523036	Wilcoxon signed rank test	two.sided	**
Non essential AA	avg	4	0.425477	89	3.19463e-06	6.35632e-05	Wilcoxon signed rank test	two.sided	***
Non essential AA	low	3	-0.359299	133	0.0384903	0.0696216	Wilcoxon signed rank test	two.sided
Non essential AA	low	4	0.51302	7	0.000144958	0.000835134	Wilcoxon signed rank test	two.sided	***
Non essential AA	low	5	0.621383	5	7.62939e-05	0.000524012	Wilcoxon signed rank test	two.sided	***
Non essential AA	top	4	0.422642	18	0.00193024	0.00608718	Wilcoxon signed rank test	two.sided	**
Non essential AA	top	5	0.781004	6	0.000106812	0.000675889	Wilcoxon signed rank test	two.sided	***
Orn / Arg	avg	3	1.88537	0	1.81899e-12	3.51065e-10	Wilcoxon signed rank test	two.sided	***
Orn / Arg	avg	4	1.35635	1	3.63798e-12	5.401e-10	Wilcoxon signed rank test	two.sided	***
Orn / Arg	low	2	0.406918	16	0.00128937	0.00449184	Wilcoxon signed rank test	two.sided	**
Orn / Arg	low	3	2.31178	0	7.62939e-06	8.92408e-05	Wilcoxon signed rank test	two.sided	***
Orn / Arg	low	4	1.07898	1	1.52588e-05	0.000148735	Wilcoxon signed rank test	two.sided	***
Orn / Arg	low	5	0.636638	21	0.00336456	0.00927658	Wilcoxon signed rank test	two.sided	**
Orn / Arg	top	2	0.560792	25	0.00657654	0.0153665	Wilcoxon signed rank test	two.sided	*
Orn / Arg	top	4	1.72308	1	1.52588e-05	0.000148735	Wilcoxon signed rank test	two.sided	***
Orn / Arg	top	5	0.779831	16	0.00128937	0.00449184	Wilcoxon signed rank test	two.sided	**
PUFA-PC	avg	4	0.331187	135	0.000107966	0.000676542	Wilcoxon signed rank test	two.sided	***
PUFA-PC	low	4	0.325902	36	0.030365	0.0564046	Wilcoxon signed rank test	two.sided
PUFA-PC	low	5	0.523896	26	0.00769043	0.0175236	Wilcoxon signed rank test	two.sided	*
PUFA-PC	top	5	0.629456	15	0.00104523	0.0038062	Wilcoxon signed rank test	two.sided	**
PUFA-PC / SFA-PC	avg	3	-0.157751	784	9.05493e-09	4.99315e-07	Wilcoxon signed rank test	two.sided	***
PUFA-PC / SFA-PC	avg	4	-0.0526548	569	0.0320787	0.0594735	Wilcoxon signed rank test	two.sided
PUFA-PC / SFA-PC	low	3	-0.193533	170	1.52588e-05	0.000148735	Wilcoxon signed rank test	two.sided	***
PUFA-PC / SFA-PC	low	4	-0.115121	166	7.62939e-05	0.000524012	Wilcoxon signed rank test	two.sided	***
PUFA-PC / SFA-PC	low	5	-0.0433185	134	0.0342331	0.0630438	Wilcoxon signed rank test	two.sided
PUFA-PC / SFA-PC	top	3	-0.093779	150	0.00336456	0.00927658	Wilcoxon signed rank test	two.sided	**
Putrescine / Orn	avg	3	-0.40815	641	0.00188004	0.00608718	Wilcoxon signed rank test with continuity correction	two.sided	**
Putrescine / Orn	avg	4	-0.450482	665	0.000612108	0.00254058	Wilcoxon signed rank test with continuity correction	two.sided	**
Putrescine / Orn	low	3	-0.569443	152	0.00393199	0.0106188	Wilcoxon signed rank test with continuity correction	two.sided	*
Putrescine / Orn	low	4	-0.530298	153	0.00345432	0.00951046	Wilcoxon signed rank test with continuity correction	two.sided	**
SFA-PC	avg	4	0.383116	123	4.73024e-05	0.000365175	Wilcoxon signed rank test	two.sided	***
SFA-PC	low	4	0.440645	25	0.00657654	0.0153665	Wilcoxon signed rank test	two.sided	*
SFA-PC	low	5	0.567438	23	0.00474548	0.0119566	Wilcoxon signed rank test	two.sided	*
SFA-PC	top	5	0.650477	8	0.000190735	0.0010254	Wilcoxon signed rank test	two.sided	**
Total-PC SM	avg	4	0.338513	130	7.70876e-05	0.000525721	Wilcoxon signed rank test	two.sided	***
Total-PC SM	low	4	0.337388	38	0.0384903	0.0696216	Wilcoxon signed rank test	two.sided
Total-PC SM	low	5	0.522527	27	0.00896454	0.0197732	Wilcoxon signed rank test	two.sided	*
Total-PC SM	top	5	0.627165	16	0.00128937	0.00449184	Wilcoxon signed rank test	two.sided	**
Total AA	avg	3	-0.398011	673	0.000233276	0.00119106	Wilcoxon signed rank test	two.sided	**
Total AA	avg	4	0.389596	107	1.43009e-05	0.000148735	Wilcoxon signed rank test	two.sided	***
Total AA	low	3	-0.423447	140	0.0159302	0.0320932	Wilcoxon signed rank test	two.sided	*
Total AA	low	4	0.481748	11	0.000419617	0.00183226	Wilcoxon signed rank test	two.sided	**
Total AA	low	5	0.588072	6	0.000106812	0.000675889	Wilcoxon signed rank test	two.sided	***
Total AA	top	4	0.397516	18	0.00193024	0.00608718	Wilcoxon signed rank test	two.sided	**
Total AA	top	5	0.756606	6	0.000106812	0.000675889	Wilcoxon signed rank test	two.sided	***
Total AC / C0	avg	3	1.54178	0	1.81899e-12	3.51065e-10	Wilcoxon signed rank test	two.sided	***
Total AC / C0	low	3	1.5133	0	7.62939e-06	8.92408e-05	Wilcoxon signed rank test	two.sided	***
Total AC / C0	low	5	-0.403744	142	0.0120316	0.0252951	Wilcoxon signed rank test	two.sided	*
Total AC / C0	top	3	1.36407	0	7.62939e-06	8.92408e-05	Wilcoxon signed rank test	two.sided	***
Total AC / C0	top	5	-0.571466	171	7.62939e-06	8.92408e-05	Wilcoxon signed rank test	two.sided	***
Total AC DC / Total AC	avg	3	-1.09943	820	1.81899e-12	3.51065e-10	Wilcoxon signed rank test	two.sided	***
Total AC DC / Total AC	avg	4	-0.524612	721	7.50814e-06	8.92408e-05	Wilcoxon signed rank test	two.sided	***
Total AC DC / Total AC	low	3	-1.01108	171	7.62939e-06	8.92408e-05	Wilcoxon signed rank test	two.sided	***
Total AC DC / Total AC	low	4	-0.438973	147	0.00559998	0.013681	Wilcoxon signed rank test	two.sided	*
Total AC DC / Total AC	top	3	-0.900614	171	7.62939e-06	8.92408e-05	Wilcoxon signed rank test	two.sided	***
Total AC DC / Total AC	top	4	-0.370506	136	0.0268478	0.0510003	Wilcoxon signed rank test	two.sided
Total AC DC / Total AC	top	5	-0.181742	132	0.0431671	0.0767857	Wilcoxon signed rank test	two.sided
Total AC OH / Total AC	avg	3	-0.959247	820	3.70694e-08	1.5553e-06	Wilcoxon signed rank test with continuity correction	two.sided	***
Total AC OH / Total AC	avg	4	-0.400934	720	3.18003e-05	0.000271569	Wilcoxon signed rank test with continuity correction	two.sided	***
Total AC OH / Total AC	low	3	-0.81933	171	7.62939e-06	8.92408e-05	Wilcoxon signed rank test	two.sided	***
Total AC OH / Total AC	low	4	-0.34924	149	0.00400543	0.0106188	Wilcoxon signed rank test	two.sided	*
Total AC OH / Total AC	top	3	-0.808581	171	7.62939e-06	8.92408e-05	Wilcoxon signed rank test	two.sided	***
Total AC OH / Total AC	top	4	-0.312485	138	0.020813	0.0407394	Wilcoxon signed rank test	two.sided	*
Total lysoPC	avg	4	0.651593	63	2.53547e-07	7.7674e-06	Wilcoxon signed rank test	two.sided	***
Total lysoPC	low	4	0.664626	21	0.00336456	0.00927658	Wilcoxon signed rank test	two.sided	**
Total lysoPC	low	5	1.05369	10	0.000328064	0.00151838	Wilcoxon signed rank test	two.sided	**
Total lysoPC	top	2	0.362383	40	0.0482788	0.0840958	Wilcoxon signed rank test	two.sided
Total lysoPC	top	4	0.448014	30	0.0138702	0.028448	Wilcoxon signed rank test	two.sided	*
Total lysoPC	top	5	1.07788	2	2.28882e-05	0.000200792	Wilcoxon signed rank test	two.sided	***
Total lysoPC / Total PC	avg	4	0.318244	19	5.5843e-10	3.99174e-08	Wilcoxon signed rank test	two.sided	***
Total lysoPC / Total PC	low	2	0.23284	14	0.000839233	0.00324593	Wilcoxon signed rank test	two.sided	**
Total lysoPC / Total PC	low	4	0.330682	14	0.000839233	0.00324593	Wilcoxon signed rank test	two.sided	**
Total lysoPC / Total PC	low	5	0.530065	3	3.8147e-05	0.000300505	Wilcoxon signed rank test	two.sided	***
Total lysoPC / Total PC	top	2	0.227602	18	0.00193024	0.00608718	Wilcoxon signed rank test	two.sided	**
Total lysoPC / Total PC	top	4	0.249044	17	0.00157928	0.00528253	Wilcoxon signed rank test	two.sided	**
Total lysoPC / Total PC	top	5	0.444583	1	1.52588e-05	0.000148735	Wilcoxon signed rank test	two.sided	***
Total PC	avg	4	0.332399	131	8.25246e-05	0.000558851	Wilcoxon signed rank test	two.sided	***
Total PC	low	4	0.330276	39	0.0431671	0.0767857	Wilcoxon signed rank test	two.sided
Total PC	low	5	0.52024	30	0.0138702	0.028448	Wilcoxon signed rank test	two.sided	*
Total PC	top	5	0.629571	16	0.00128937	0.00449184	Wilcoxon signed rank test	two.sided	**
Total PC aa	avg	4	0.332692	135	0.000107966	0.000676542	Wilcoxon signed rank test	two.sided	***
Total PC aa	low	4	0.327495	39	0.0431671	0.0767857	Wilcoxon signed rank test	two.sided
Total PC aa	low	5	0.521162	30	0.0138702	0.028448	Wilcoxon signed rank test	two.sided	*
Total PC aa	top	5	0.635508	14	0.000839233	0.00324593	Wilcoxon signed rank test	two.sided	**
Total PC ae	avg	4	0.338949	138	0.000131546	0.000803428	Wilcoxon signed rank test	two.sided	***
Total PC ae	low	4	0.361922	36	0.030365	0.0564046	Wilcoxon signed rank test	two.sided
Total PC ae	low	5	0.522678	27	0.00896454	0.0197732	Wilcoxon signed rank test	two.sided	*
Total PC ae	top	4	0.257894	35	0.0268478	0.0510003	Wilcoxon signed rank test	two.sided
Total PC ae	top	5	0.583137	25	0.00657654	0.0153665	Wilcoxon signed rank test	two.sided	*
Total SM	avg	4	0.398036	113	2.27068e-05	0.000200792	Wilcoxon signed rank test	two.sided	***
Total SM	low	4	0.394064	22	0.00400543	0.0106188	Wilcoxon signed rank test	two.sided	*
Total SM	low	5	0.546353	18	0.00193024	0.00608718	Wilcoxon signed rank test	two.sided	**
Total SM	top	4	0.298473	21	0.00336456	0.00927658	Wilcoxon signed rank test	two.sided	**
Total SM	top	5	0.629287	16	0.00128937	0.00449184	Wilcoxon signed rank test	two.sided	**
Total SM / Total-SM PC	avg	4	0.0621191	207	0.005577	0.013681	Wilcoxon signed rank test	two.sided	*
Total SM / Total-SM PC	top	3	0.0524269	36	0.030365	0.0564046	Wilcoxon signed rank test	two.sided
Total SM / Total-SM PC	top	4	0.0945759	30	0.0138702	0.028448	Wilcoxon signed rank test	two.sided	*
Total SM / Total PC	avg	4	0.0677288	219	0.00938135	0.0206219	Wilcoxon signed rank test	two.sided	*
Total SM / Total PC	top	3	0.054975	40	0.0482788	0.0840958	Wilcoxon signed rank test	two.sided
Total SM / Total PC	top	4	0.104211	30	0.0138702	0.028448	Wilcoxon signed rank test	two.sided	*
Total SM non OH	avg	4	0.405026	110	1.8059e-05	0.000170019	Wilcoxon signed rank test	two.sided	***
Total SM non OH	low	4	0.399898	22	0.00400543	0.0106188	Wilcoxon signed rank test	two.sided	*
Total SM non OH	low	5	0.555887	17	0.00157928	0.00528253	Wilcoxon signed rank test	two.sided	**
Total SM non OH	top	4	0.306196	19	0.00233459	0.00691069	Wilcoxon signed rank test	two.sided	**
Total SM non OH	top	5	0.63495	15	0.00104523	0.0038062	Wilcoxon signed rank test	two.sided	**
Total SM OH	avg	4	0.366835	140	0.000149783	0.000857805	Wilcoxon signed rank test	two.sided	***
Total SM OH	low	4	0.374354	29	0.0120316	0.0252951	Wilcoxon signed rank test	two.sided	*
Total SM OH	low	5	0.500809	19	0.00233459	0.00691069	Wilcoxon signed rank test	two.sided	**
Total SM OH	top	4	0.277057	29	0.0120316	0.0252951	Wilcoxon signed rank test	two.sided	*
Total SM OH	top	5	0.610116	18	0.00193024	0.00608718	Wilcoxon signed rank test	two.sided	**
Total SM OH / Total SM non OH	avg	3	-0.0311722	608	0.00695519	0.016212	Wilcoxon signed rank test	two.sided	*
Total SM OH / Total SM non OH	avg	4	-0.0390802	613	0.00649091	0.0153665	Wilcoxon signed rank test with continuity correction	two.sided	*
Total SM OH / Total SM non OH	low	2	-0.0388848	152	0.00233459	0.00691069	Wilcoxon signed rank test	two.sided	**
Total SM OH / Total SM non OH	low	3	-0.0530726	141	0.0138702	0.028448	Wilcoxon signed rank test	two.sided	*
Total SM OH / Total SM non OH	low	4	-0.0249296	133	0.0384903	0.0696216	Wilcoxon signed rank test	two.sided
Total SM OH / Total SM non OH	low	5	-0.0529437	145	0.0101764	0.0223141	Wilcoxon signed rank test with continuity correction	two.sided	*
Total SM OH / Total SM non OH	top	3	-0.044293	146	0.00657654	0.0153665	Wilcoxon signed rank test	two.sided	*
Tyr / Phe	avg	3	-0.0506423	559	0.0450982	0.0798144	Wilcoxon signed rank test	two.sided
Tyr / Phe	avg	4	-0.192504	722	6.91075e-06	8.92408e-05	Wilcoxon signed rank test	two.sided	***
Tyr / Phe	low	4	-0.140145	137	0.023674	0.0455088	Wilcoxon signed rank test	two.sided	*
Tyr / Phe	top	4	-0.178822	154	0.00157928	0.00528253	Wilcoxon signed rank test	two.sided	**
