# Supplementary material for: Metabolite Shifts Induced by Marathon Race Competition Differ between Athletes Based on Level of Fitness and Performance: A Substudy of the Enzy-MagIC Study
Source: Metabolites. 2020 Mar 1;10(3):87. doi: 10.3390/metabo10030087 (PMC7143325; doi:10.3390/metabo10030087)
Supplement: Supplementary file 1 [file metabolites-10-00087-s001.zip › Supplementary/Table S2.xlsx]

## Sheet: Table S2
metabolite	timepoint	comparison	statistic	p.value	q.value	method	alternative
C0	4	Low/Top	229.5	0.0340126	0.509856	Wilcoxon rank sum test with continuity correction	two.sided
C0	4	Low/Avg	174	0.00182144	0.133342	Wilcoxon rank sum test with continuity correction	two.sided
C10	3	Low/Top	226	0.044518	0.520131	Wilcoxon rank sum test with continuity correction	two.sided
C10:1	4	Low/Avg	237	0.0394587	0.511308	Wilcoxon rank sum test with continuity correction	two.sided
C10:2	4	Low/Top	231	0.0300676	0.500812	Wilcoxon rank sum test with continuity correction	two.sided
C10:2	4	Low/Avg	225	0.0237075	0.458442	Wilcoxon rank sum test with continuity correction	two.sided
C12	1	Low/Top	236.5	0.0191492	0.439407	Wilcoxon rank sum test with continuity correction	two.sided
C12	1	Low/Avg	224.5	0.0232203	0.458442	Wilcoxon rank sum test with continuity correction	two.sided
C12	3	Low/Top	265	0.0011821	0.104566	Wilcoxon rank sum test with continuity correction	two.sided
C12	3	Avg/Top	536	0.00318052	0.198596	Wilcoxon rank sum test with continuity correction	two.sided
C12:1	1	Low/Avg	239.5	0.0436047	0.520131	Wilcoxon rank sum test with continuity correction	two.sided
C12:1	3	Low/Top	239.5	0.0148372	0.408159	Wilcoxon rank sum test with continuity correction	two.sided
C12:1	3	Avg/Top	483	0.0394981	0.511308	Wilcoxon rank sum test with continuity correction	two.sided
C14:1	1	Low/Avg	228	0.0269737	0.473266	Wilcoxon rank sum test with continuity correction	two.sided
C14:1	3	Low/Top	256	0.00308859	0.198596	Wilcoxon rank sum test with continuity correction	two.sided
C14:1	3	Avg/Top	519.5	0.00752453	0.319491	Wilcoxon rank sum test with continuity correction	two.sided
C14:2-OH	4	Low/Avg	237	0.0366785	0.509856	Wilcoxon rank sum test with continuity correction	two.sided
C16	1	Low/Top	230.5	0.031399	0.508856	Wilcoxon rank sum test with continuity correction	two.sided
C16	1	Low/Avg	206.5	0.010093	0.349805	Wilcoxon rank sum test with continuity correction	two.sided
C16	3	Low/Top	294	3.15728e-05	0.0134058	Wilcoxon rank sum test with continuity correction	two.sided
C16	3	Low/Avg	220	0.0190409	0.439407	Wilcoxon rank sum test with continuity correction	two.sided
C16	3	Avg/Top	557	0.000956067	0.0922605	Wilcoxon rank sum test with continuity correction	two.sided
C16	4	Low/Top	230.5	0.0313118	0.508856	Wilcoxon rank sum test with continuity correction	two.sided
C16	4	Low/Avg	234	0.0348975	0.509856	Wilcoxon rank sum test with continuity correction	two.sided
C16-OH	3	Low/Top	228	0.037281	0.509856	Wilcoxon rank sum test with continuity correction	two.sided
C16-OH	4	Low/Top	233	0.0240475	0.458442	Wilcoxon rank sum test with continuity correction	two.sided
C16-OH	4	Low/Avg	204	0.00842335	0.337411	Wilcoxon rank sum test with continuity correction	two.sided
C16:1	1	Low/Top	243	0.0103038	0.349805	Wilcoxon rank sum test with continuity correction	two.sided
C16:1	1	Low/Avg	188	0.00386477	0.215918	Wilcoxon rank sum test with continuity correction	two.sided
C16:1	3	Low/Top	264.5	0.00124311	0.10513	Wilcoxon rank sum test with continuity correction	two.sided
C16:1	3	Avg/Top	523.5	0.00613735	0.280138	Wilcoxon rank sum test with continuity correction	two.sided
C16:1	4	Low/Top	225	0.0476073	0.522846	Wilcoxon rank sum test with continuity correction	two.sided
C16:1	5	Low/Top	228.5	0.0364094	0.509856	Wilcoxon rank sum test with continuity correction	two.sided
C16:2	1	Low/Avg	221	0.0182321	0.434318	Wilcoxon rank sum test with continuity correction	two.sided
C16:2-OH	3	Low/Top	224.5	0.0487091	0.524921	Wilcoxon rank sum test with continuity correction	two.sided
C18	3	Low/Top	286	9.24368e-05	0.0232825	Wilcoxon rank sum test with continuity correction	two.sided
C18	3	Low/Avg	235.5	0.0370863	0.509856	Wilcoxon rank sum test with continuity correction	two.sided
C18	3	Avg/Top	512	0.0108588	0.354666	Wilcoxon rank sum test with continuity correction	two.sided
C18:1	1	Low/Avg	220.5	0.0194556	0.439407	Wilcoxon rank sum test with continuity correction	two.sided
C18:1	3	Low/Top	279	9.58851e-05	0.0232825	Wilcoxon rank sum test	two.sided
C18:1	3	Avg/Top	533.5	0.00363981	0.208847	Wilcoxon rank sum test with continuity correction	two.sided
C18:1-OH	3	Low/Top	241.5	0.0122642	0.366843	Wilcoxon rank sum test with continuity correction	two.sided
C18:1-OH	3	Avg/Top	492.5	0.0261292	0.466154	Wilcoxon rank sum test with continuity correction	two.sided
C18:2	3	Low/Top	233	0.0256748	0.466154	Wilcoxon rank sum test with continuity correction	two.sided
C18:2	3	Avg/Top	485	0.0363468	0.509856	Wilcoxon rank sum test with continuity correction	two.sided
C18:2	4	Avg/Top	215.5	0.0154891	0.408159	Wilcoxon rank sum test with continuity correction	two.sided
C3	1	Low/Avg	236.5	0.038676	0.510152	Wilcoxon rank sum test with continuity correction	two.sided
C3	4	Low/Top	272.5	0.000500535	0.062508	Wilcoxon rank sum test with continuity correction	two.sided
C3	4	Low/Avg	168	0.00128751	0.10513	Wilcoxon rank sum test with continuity correction	two.sided
C4	4	Low/Avg	227.5	0.026514	0.469076	Wilcoxon rank sum test with continuity correction	two.sided
C4:1	1	Low/Avg	224	0.0227294	0.458442	Wilcoxon rank sum test with continuity correction	two.sided
C5	1	Low/Top	224	0.0227294	0.458442	Wilcoxon rank sum test with continuity correction	two.sided
C4:1	4	Low/Top	285.5	9.94013e-05	0.0232825	Wilcoxon rank sum test with continuity correction	two.sided
C4:1	4	Low/Top	173.5	0.00176931	0.133342	Wilcoxon rank sum test with continuity correction	two.sided
C5	4	Avg/Top	285.5	9.94013e-05	0.0232825	Wilcoxon rank sum test with continuity correction	two.sided
C5	4	Low/Top	173.5	0.00176931	0.133342	Wilcoxon rank sum test with continuity correction	two.sided
C5-DC (C6-OH)	3	Low/Top	228	0.0378625	0.509856	Wilcoxon rank sum test with continuity correction	two.sided
C5-DC (C6-OH)	3	Low/Avg	240.5	0.045257	0.522846	Wilcoxon rank sum test with continuity correction	two.sided
C5-M-DC	4	Avg/Top	477.5	0.0490645	0.526081	Wilcoxon rank sum test with continuity correction	two.sided
C5:1	4	Low/Top	237	0.0182993	0.434318	Wilcoxon rank sum test with continuity correction	two.sided
C5:1-DC	1	Low/Top	231	0.027824	0.4808	Wilcoxon rank sum test with continuity correction	two.sided
C5:1-DC	1	Low/Avg	224.5	0.0224342	0.458442	Wilcoxon rank sum test with continuity correction	two.sided
C5:1-DC	3	Low/Top	268.5	0.00078381	0.0792395	Wilcoxon rank sum test with continuity correction	two.sided
C5:1-DC	3	Low/Avg	176.5	0.00206799	0.138653	Wilcoxon rank sum test with continuity correction	two.sided
C6 (C4:1-DC)	1	Low/Avg	207	0.0102926	0.349805	Wilcoxon rank sum test with continuity correction	two.sided
C6 (C4:1-DC)	3	Low/Top	244.5	0.00942143	0.346549	Wilcoxon rank sum test with continuity correction	two.sided
C6 (C4:1-DC)	3	Low/Avg	221	0.0198878	0.44444	Wilcoxon rank sum test with continuity correction	two.sided
C6 (C4:1-DC)	4	Low/Avg	223.5	0.0222416	0.458442	Wilcoxon rank sum test with continuity correction	two.sided
C7-DC	3	Low/Top	234	0.0236426	0.458442	Wilcoxon rank sum test with continuity correction	two.sided
C8:0	3	Low/Top	238	0.0155727	0.408159	Wilcoxon rank sum test	two.sided
C9	3	Low/Top	254.5	0.00359697	0.208847	Wilcoxon rank sum test with continuity correction	two.sided
C9	3	Avg/Top	478.5	0.0472869	0.522846	Wilcoxon rank sum test with continuity correction	two.sided
Ala	4	Low/Top	245	0.00904046	0.346549	Wilcoxon rank sum test with continuity correction	two.sided
Ala	4	Low/Avg	241	0.0463975	0.522846	Wilcoxon rank sum test with continuity correction	two.sided
Arg	3	Low/Top	49	0.000180695	0.0260776	Wilcoxon rank sum test	two.sided
Arg	3	Avg/Top	165	0.001079	0.0995967	Wilcoxon rank sum test with continuity correction	two.sided
Arg	4	Low/Top	238.5	0.0161863	0.41019	Wilcoxon rank sum test with continuity correction	two.sided
Cit	4	Low/Top	225	0.0479807	0.522846	Wilcoxon rank sum test with continuity correction	two.sided
Gln	4	Low/Avg	237.5	0.0403102	0.512447	Wilcoxon rank sum test with continuity correction	two.sided
Glu	1	Low/Top	253	0.00332595	0.201743	Wilcoxon rank sum test	two.sided
Glu	1	Low/Avg	210.5	0.0122684	0.366843	Wilcoxon rank sum test with continuity correction	two.sided
Glu	3	Low/Top	284	0.000120635	0.0232825	Wilcoxon rank sum test with continuity correction	two.sided
Glu	3	Avg/Top	565	0.000587872	0.065687	Wilcoxon rank sum test with continuity correction	two.sided
Glu	5	Low/Top	253.5	0.00398093	0.216706	Wilcoxon rank sum test with continuity correction	two.sided
Leu	4	Low/Avg	223.5	0.0222436	0.458442	Wilcoxon rank sum test with continuity correction	two.sided
Lys	4	Low/Avg	215.5	0.0155018	0.408159	Wilcoxon rank sum test with continuity correction	two.sided
Met	3	Avg/Top	226.5	0.0253884	0.466154	Wilcoxon rank sum test with continuity correction	two.sided
Met	4	Low/Top	234	0.0236785	0.458442	Wilcoxon rank sum test with continuity correction	two.sided
Met	4	Low/Avg	199.5	0.00716032	0.310232	Wilcoxon rank sum test with continuity correction	two.sided
Orn	3	Low/Top	282.5	0.000146531	0.0239296	Wilcoxon rank sum test with continuity correction	two.sided
Orn	3	Avg/Top	562	0.000707319	0.0750819	Wilcoxon rank sum test with continuity correction	two.sided
Phe	4	Low/Top	239	0.0141821	0.408159	Wilcoxon rank sum test	two.sided
Phe	4	Low/Avg	201.5	0.00791586	0.329517	Wilcoxon rank sum test with continuity correction	two.sided
Trp	4	Low/Top	243	0.00963088	0.346549	Wilcoxon rank sum test	two.sided
Trp	4	Low/Avg	210.5	0.0122671	0.366843	Wilcoxon rank sum test with continuity correction	two.sided
Tyr	4	Low/Top	246	0.00824197	0.336494	Wilcoxon rank sum test with continuity correction	two.sided
Tyr	4	Low/Avg	207	0.00946414	0.346549	Wilcoxon rank sum test	two.sided
Val	4	Low/Avg	237.5	0.0402918	0.512447	Wilcoxon rank sum test with continuity correction	two.sided
Ac-Orn	1	Low/Top	37	2.38923e-05	0.0134058	Wilcoxon rank sum test	two.sided
Ac-Orn	1	Low/Avg	496.5	0.0222642	0.458442	Wilcoxon rank sum test with continuity correction	two.sided
Ac-Orn	1	Avg/Top	230.5	0.0301452	0.500812	Wilcoxon rank sum test with continuity correction	two.sided
Ac-Orn	2	Low/Top	98	0.044518	0.520131	Wilcoxon rank sum test with continuity correction	two.sided
Ac-Orn	3	Low/Top	99	0.0470848	0.522846	Wilcoxon rank sum test	two.sided
Ac-Orn	5	Low/Top	80.5	0.0103804	0.349805	Wilcoxon rank sum test with continuity correction	two.sided
Creatinine	4	Low/Avg	233.5	0.0341931	0.509856	Wilcoxon rank sum test with continuity correction	two.sided
Taurine	4	Low/Avg	219	0.0181958	0.434318	Wilcoxon rank sum test with continuity correction	two.sided
lysoPC a C17:0	2	Low/Top	97	0.0412686	0.515372	Wilcoxon rank sum test with continuity correction	two.sided
lysoPC a C18:2	5	Low/Top	49	0.00037146	0.0492881	Wilcoxon rank sum test with continuity correction	two.sided
lysoPC a C28:0	5	Low/Top	74	0.00560594	0.276777	Wilcoxon rank sum test with continuity correction	two.sided
PC aa C30:0	4	Low/Top	234	0.0223594	0.458442	Wilcoxon rank sum test	two.sided
PC aa C32:0	4	Low/Top	232	0.0278561	0.4808	Wilcoxon rank sum test with continuity correction	two.sided
PC aa C32:0	4	Low/Avg	242	0.0482703	0.522846	Wilcoxon rank sum test with continuity correction	two.sided
PC aa C32:1	1	Low/Top	233	0.0257033	0.466154	Wilcoxon rank sum test with continuity correction	two.sided
PC aa C32:1	3	Low/Top	225	0.0470848	0.522846	Wilcoxon rank sum test	two.sided
PC aa C32:1	4	Low/Top	237	0.018412	0.434318	Wilcoxon rank sum test with continuity correction	two.sided
PC aa C34:1	4	Low/Top	233	0.0256843	0.466154	Wilcoxon rank sum test with continuity correction	two.sided
PC aa C36:4	4	Low/Top	233	0.0244013	0.458442	Wilcoxon rank sum test	two.sided
PC aa C36:5	1	Low/Top	225	0.0479232	0.522846	Wilcoxon rank sum test with continuity correction	two.sided
PC aa C36:5	3	Low/Top	238	0.0155727	0.408159	Wilcoxon rank sum test	two.sided
PC aa C36:5	4	Low/Top	251	0.00510715	0.264451	Wilcoxon rank sum test with continuity correction	two.sided
PC aa C36:5	4	Low/Avg	238.5	0.0419613	0.518046	Wilcoxon rank sum test with continuity correction	two.sided
PC aa C36:6	4	Low/Top	231	0.030195	0.500812	Wilcoxon rank sum test with continuity correction	two.sided
PC aa C38:4	1	Low/Avg	240.5	0.0454794	0.522846	Wilcoxon rank sum test with continuity correction	two.sided
PC aa C38:4	4	Low/Avg	237	0.0394981	0.511308	Wilcoxon rank sum test with continuity correction	two.sided
PC aa C38:5	4	Low/Top	233	0.0244013	0.458442	Wilcoxon rank sum test	two.sided
PC aa C38:6	3	Avg/Top	484	0.0379066	0.509856	Wilcoxon rank sum test with continuity correction	two.sided
PC aa C38:6	4	Low/Top	238	0.0155727	0.408159	Wilcoxon rank sum test	two.sided
PC aa C40:2	4	Avg/Top	211	0.0116132	0.365826	Wilcoxon rank sum test	two.sided
PC aa C40:5	4	Low/Top	228	0.037114	0.509856	Wilcoxon rank sum test	two.sided
PC aa C40:6	4	Low/Top	248	0.005761	0.277968	Wilcoxon rank sum test	two.sided
PC aa C40:6	5	Low/Top	227	0.0412556	0.515372	Wilcoxon rank sum test with continuity correction	two.sided
PC aa C42:5	3	Low/Top	230	0.0326555	0.509856	Wilcoxon rank sum test with continuity correction	two.sided
PC ae C30:2	1	Low/Avg	234	0.0348696	0.509856	Wilcoxon rank sum test with continuity correction	two.sided
PC ae C34:3	1	Avg/Top	242	0.0482668	0.522846	Wilcoxon rank sum test with continuity correction	two.sided
PC ae C34:3	2	Low/Top	99.5	0.0497952	0.52735	Wilcoxon rank sum test with continuity correction	two.sided
PC ae C36:4	4	Low/Avg	221.5	0.020367	0.450409	Wilcoxon rank sum test with continuity correction	two.sided
PC ae C36:5	4	Low/Avg	240	0.0445896	0.520131	Wilcoxon rank sum test with continuity correction	two.sided
PC ae C38:1	1	Low/Top	99.5	0.0497952	0.52735	Wilcoxon rank sum test with continuity correction	two.sided
PC ae C38:1	4	Low/Top	74.5	0.00590997	0.278819	Wilcoxon rank sum test with continuity correction	two.sided
PC ae C38:1	4	Avg/Top	225	0.0237829	0.458442	Wilcoxon rank sum test with continuity correction	two.sided
PC ae C38:2	4	Avg/Top	239.5	0.0436694	0.520131	Wilcoxon rank sum test with continuity correction	two.sided
PC ae C38:2	5	Low/Top	89	0.0217851	0.458442	Wilcoxon rank sum test with continuity correction	two.sided
PC ae C38:5	4	Low/Avg	239.5	0.0436953	0.520131	Wilcoxon rank sum test with continuity correction	two.sided
PC ae C38:6	4	Low/Avg	219	0.0182029	0.434318	Wilcoxon rank sum test with continuity correction	two.sided
PC ae C40:3	4	Low/Top	87	0.0170782	0.426552	Wilcoxon rank sum test	two.sided
PC ae C40:3	4	Avg/Top	211	0.0116132	0.365826	Wilcoxon rank sum test	two.sided
SM (OH) C16:1	4	Low/Top	228.5	0.0367603	0.509856	Wilcoxon rank sum test with continuity correction	two.sided
SM (OH) C16:1	4	Low/Avg	236	0.0379096	0.509856	Wilcoxon rank sum test with continuity correction	two.sided
SM C16:0	4	Low/Avg	239	0.0428353	0.520131	Wilcoxon rank sum test with continuity correction	two.sided
SM C16:1	1	Low/Avg	230	0.0295119	0.500812	Wilcoxon rank sum test with continuity correction	two.sided
SM C16:1	4	Low/Avg	235	0.0363727	0.509856	Wilcoxon rank sum test with continuity correction	two.sided
SM C18:0	1	Low/Top	229	0.0353577	0.509856	Wilcoxon rank sum test with continuity correction	two.sided
SM C18:0	1	Low/Avg	215.5	0.0154938	0.408159	Wilcoxon rank sum test with continuity correction	two.sided
SM C18:0	4	Low/Top	249	0.00620183	0.280138	Wilcoxon rank sum test with continuity correction	two.sided
SM C18:0	4	Low/Avg	216.5	0.0162299	0.41019	Wilcoxon rank sum test with continuity correction	two.sided
SM C18:0	5	Low/Top	243	0.0108478	0.354666	Wilcoxon rank sum test with continuity correction	two.sided
SM C18:1	1	Low/Avg	214	0.014462	0.408159	Wilcoxon rank sum test with continuity correction	two.sided
SM C18:1	4	Low/Top	231	0.0289585	0.495797	Wilcoxon rank sum test	two.sided
SM C18:1	4	Low/Avg	238	0.0411334	0.515372	Wilcoxon rank sum test with continuity correction	two.sided
H1	4	Low/Top	241	0.0117175	0.365826	Wilcoxon rank sum test	two.sided
C2+C3/C0	1	Avg/Top	236	0.0379007	0.509856	Wilcoxon rank sum test with continuity correction	two.sided
AAA	4	Low/Top	244.5	0.00947198	0.346549	Wilcoxon rank sum test with continuity correction	two.sided
AAA	4	Low/Avg	194	0.00540542	0.273231	Wilcoxon rank sum test with continuity correction	two.sided
BCAA	4	Low/Avg	223.5	0.022258	0.458442	Wilcoxon rank sum test with continuity correction	two.sided
C2 / C0	1	Avg/Top	236	0.0379066	0.509856	Wilcoxon rank sum test with continuity correction	two.sided
Cit / Arg	3	Low/Top	283	0.000137459	0.0239296	Wilcoxon rank sum test with continuity correction	two.sided
Cit / Arg	3	Avg/Top	583	0.000184251	0.0260776	Wilcoxon rank sum test with continuity correction	two.sided
Cit / Orn	3	Low/Top	46	0.000112745	0.0232825	Wilcoxon rank sum test	two.sided
Cit / Orn	3	Avg/Top	153.5	0.000535354	0.063142	Wilcoxon rank sum test with continuity correction	two.sided
Cit / Orn	4	Avg/Top	483.5	0.0386879	0.510152	Wilcoxon rank sum test with continuity correction	two.sided
CPT I ratio	1	Low/Avg	234.5	0.0260706	0.466154	Wilcoxon rank sum test with continuity correction	two.sided
CPT I ratio	3	Low/Top	295	2.68566e-05	0.0134058	Wilcoxon rank sum test with continuity correction	two.sided
CPT I ratio	3	Low/Avg	236	0.0375555	0.509856	Wilcoxon rank sum test with continuity correction	two.sided
CPT I ratio	3	Avg/Top	543	0.00208992	0.138653	Wilcoxon rank sum test with continuity correction	two.sided
CPT I ratio	5	Low/Top	233.5	0.0192884	0.439407	Wilcoxon rank sum test with continuity correction	two.sided
Essential AA	4	Low/Top	228	0.037114	0.509856	Wilcoxon rank sum test	two.sided
Essential AA	4	Low/Avg	215	0.0151517	0.408159	Wilcoxon rank sum test with continuity correction	two.sided
Fisher ratio	4	Low/Top	76	0.00681765	0.301539	Wilcoxon rank sum test with continuity correction	two.sided
MUFA-PC	4	Low/Top	229	0.0353695	0.509856	Wilcoxon rank sum test with continuity correction	two.sided
Non essential AA	4	Low/Top	225	0.0470848	0.522846	Wilcoxon rank sum test	two.sided
Orn / Arg	3	Low/Top	302	9.87313e-07	0.00209607	Wilcoxon rank sum test	two.sided
Orn / Arg	3	Avg/Top	614	5.89376e-06	0.00625623	Wilcoxon rank sum test	two.sided
Orn / Arg	4	Low/Top	96	0.037114	0.509856	Wilcoxon rank sum test	two.sided
Orn / Arg	4	Avg/Top	236	0.0379155	0.509856	Wilcoxon rank sum test with continuity correction	two.sided
Putrescine / Orn	3	Low/Top	69	0.00199585	0.138653	Wilcoxon rank sum test with continuity correction	two.sided
Putrescine / Orn	3	Avg/Top	203.5	0.00495775	0.263133	Wilcoxon rank sum test with continuity correction	two.sided
SFA-PC	4	Low/Top	228	0.0381603	0.509856	Wilcoxon rank sum test with continuity correction	two.sided
Total-PC SM	4	Low/Top	227	0.0402226	0.512447	Wilcoxon rank sum test	two.sided
Total AA	4	Low/Top	226	0.044518	0.520131	Wilcoxon rank sum test with continuity correction	two.sided
Total AA	4	Low/Avg	233	0.0334901	0.509856	Wilcoxon rank sum test with continuity correction	two.sided
Total AC OH / Total AC	1	Avg/Top	488.5	0.030737	0.505851	Wilcoxon rank sum test with continuity correction	two.sided
Total lysoPC / Total PC	3	Low/Top	96	0.0381851	0.509856	Wilcoxon rank sum test with continuity correction	two.sided
Total PC ae	4	Low/Avg	241.5	0.047304	0.522846	Wilcoxon rank sum test with continuity correction	two.sided
Total SM	4	Low/Avg	238.5	0.0419707	0.518046	Wilcoxon rank sum test with continuity correction	two.sided
Total SM non OH	4	Low/Top	226	0.044518	0.520131	Wilcoxon rank sum test with continuity correction	two.sided
Total SM non OH	4	Low/Avg	239	0.0428289	0.520131	Wilcoxon rank sum test with continuity correction	two.sided
Tyr / Phe	1	Avg/Top	478	0.0482703	0.522846	Wilcoxon rank sum test with continuity correction	two.sided
Tyr / Phe	2	Low/Top	245.5	0.00863081	0.339319	Wilcoxon rank sum test with continuity correction	two.sided
Tyr / Phe	4	Low/Top	238.5	0.0161863	0.41019	Wilcoxon rank sum test with continuity correction	two.sided
Tyr / Phe	5	Low/Top	230	0.0326219	0.509856	Wilcoxon rank sum test with continuity correction	two.sided
